# Supplementary material for: Modeling narrative structure and dynamics with networks, sentiment analysis, and topic modeling
Source: PLoS One. 2019 Dec 4;14(12):e0226025. doi: 10.1371/journal.pone.0226025 (PMC6892538; doi:10.1371/journal.pone.0226025)
Supplement: S1 File — (DAT) [file pone.0226025.s001.dat]

# Chapter Number followed by a list of characters appearing in the Chapter. Note there are Chapters with no characters.
1	Myriel	Baptistine	Magloire
2	Philippe	Myriel	Baptistine	Magloire
3	Myriel
4	Magloire	Geborand		Myriel
5	Myriel	Magloire	Baptistine
6	Baptistine	Magloire	Myriel
7	Cravatte	Magloire	Baptistine	Myriel
8	Myriel												
9	Baptistine	Magloire	Myriel										
10	Myriel	Bossuet											
11	Myriel		Baptistine										
12	Myriel											
13	Myriel											
14	Myriel												
15	Jacquin	Valjean	Myriel	Philippe									
16	Magloire	Baptistine	Jacquin	Myriel									
17	Magloire	Baptistine	Valjean	Myriel									
18	Baptistine	Valjean	Magloire	Myriel									
19	Magloire	Myriel											
20	Valjean												
21	Valjean												
22													
23	Valjean	Myriel											
24	Valjean	Magloire	Brevet	Myriel									
25	Valjean	Myriel											
26	Magloire	Valjean	Myriel										
27	Valjean												
28													
29	Tholomyes	Listolier	Fameuil	Favourite	Dahlia	Zephine	Fantine						
30	Favourite	Tholomyes	Zephine	Dahlia	Listolier	Fameuil	Fantine						
31	Fantine	Favourite	Tholomyes										
32													
33													
34	Fameuil	Dahlia	Tholomyes	Zephine	Fantine	Listolier	Favourite						
35	Tholomyes	Fameuil	Listolier		Favourite	Zephine	Dahlia	Fantine	Marguerite				
36	Zephine	Favourite	Tholomyes	Fameuil	Listolier	Fantine	Dahlia						
37	Fantine	Zephine	Dahlia	Favourite	Bossuet	Tholomyes							
38	Thenardier	Fantine	Favourite	Zephine	Dahlia	Tholomyes	Philippe	Cosette					
39	Thenardier	Eponine											
40	Thenardier	Cosette	Eponine										
41	Cosette	Fantine	Valjean										
42	Valjean												
43	Valjean												
44	Myriel	Valjean											
45	Valjean	Javert											
46	Valjean	Fauchelevent	Javert										
47	Fauchelevent	Valjean	Javert	Fantine									
48	Fantine	Cosette	Thenardier	Victurnien									
49	Valjean	Fantine	Marguerite	Victurnien									
50	Fantine	Cosette	Eponine	Valjean	Marguerite	Thenardier							
51	Fantine												
52	Tholomyes	Fantine	Javert										
53	Javert	Fantine	Cosette	Valjean									
54	Valjean	Fantine	Javert	Thenardier	Eponine	Cosette							
55	Valjean	Javert	Fantine	Champmathieu	Brevet	Cochepaille	Chenildieu						
56	Javert	Valjean	Fantine	Simplice	Perpetue	Cosette							
57	Scaufflaire	Valjean											
58	Valjean	Gervais	Fauchelevent	Javert	Champmathieu	Fantine	Scaufflaire	Cosette					
59	Scaufflaire												
60	Scaufflaire	Champmathieu	Javert	Brevet	Chenildieu	Cochepaille							
61	Fantine	Valjean	Simplice	Cosette									
62	Valjean												
63	Valjean	Douai	Fantine	Cosette									
64	Valjean	Bamatabois	Javert	Gervais	Bossuet	Champmathieu	Brevet	Chenildieu	Cochepaille				
65	Champmathieu	Valjean	Brevet	Cochepaille	Chenildieu	Javert	Gervais	Bamatabois					
66	Valjean	Cochepaille	Brevet	Chenildieu	Gervais	Javert	Champmathieu						
67	Fantine	Simplice	Valjean	Cosette									
68	Cosette	Valjean	Fantine	Simplice	Javert								
69	Valjean	Fantine	Champmathieu	Javert									
70	Fantine	Javert	Valjean	Cosette	Simplice								
71	Javert	Valjean	Perpetue	Simplice	Fantine	Gervais							
72													
73													
74													
75													
76													
77													
78													
79													
80													
81													
82													
83													
84													
85													
86													
87													
88													
89													
90													
91	Valjean												
92	Valjean	Boulatruelle	Thenardier										
93	Valjean	Philippe										
94	Thenardier	Cosette	Eponine										
95	Thenardier	Cosette											
96	Cosette	Thenardier											
97	Eponine	Cosette	Thenardier										
98	Thenardier	Cosette											
99	Cosette												
100	Cosette	Thenardier											
101	Cosette	Thenardier	Eponine										
102	Thenardier	Cosette											
103	Thenardier	Cosette	Fantine										
104	Valjean	Cosette											
105													
106	Valjean	Cosette	Thenardier										
107	Valjean	Cosette	Fantine	Javert									
108	Valjean	Cosette											
109	Valjean	Cosette	Javert										
110	Valjean	Cosette	Javert										
111	Valjean	Cosette											
112	Valjean	Cosette	Javert										
113	Valjean	Cosette											
114	Valjean	Javert	Cosette	Thenardier									
115	Valjean	Cosette	Thenardier	Javert									
116	Cosette	Valjean	Thenardier										
117	Valjean	Javert	Cosette										
118	Valjean	Fauchelevent	Cosette										
119	Valjean	Javert	Fantine	Cosette	Thenardier								
120													
121													
122													
123													
124													
125													
126													
127													
128													
129													
130													
131													
132													
133													
134													
135													
136													
137													
138													
139	Valjean	Fauchelevent	Cosette	Javert									
140	Fauchelevent												
141	Fauchelevent												
142	Fauchelevent	Cosette	Valjean	Thenardier									
143	Fauchelevent	Cosette	Valjean		Gribier								
144	Valjean	Fauchelevent											
145	Valjean	Fauchelevent	Gribier										
146	Fauchelevent	Valjean	Cosette	Gribier									
147	Cosette	Valjean	Fauchelevent	Javert									
148													
149													
150													
151													
152													
153													
154													
155													
156													
157													
158													
159													
160													
161	Gillenormand												
162	Gillenormand												
163													
164		Gillenormand											
165	Gillenormand	Magnon											
166	Gillenormand		Jacquin	Magnon									
167	Gillenormand												
168	Gillenormand	Vaubois											
169	Gillenormand												
170	Mabeuf	Pontmercy		Gillenormand	Marius								
171	Marius	Pontmercy		Gillenormand									
172	Marius	Gillenormand	Magnon	Pontmercy	Thenardier								
173	Marius	Mabeuf	Pontmercy	Gillenormand									
174	Marius	Pontmercy	Mabeuf	Gillenormand		Thenardier							
175	Gillenormand	Lieutenant	Marius	Pontmercy									
176	Marius	Gillenormand	Lieutenant	Pontmercy									
177		Enjolras	Combeferre	Prouvaire	Feuilly	Courfeyrac	Bahorel	Joly	Grantaire	Tholomyes			
178	Marius	Pontmercy	Courfeyrac	Bossuet									
179	Marius	Courfeyrac	Bahorel	Combeferre	Enjolras	Prouvaire							
180	Marius	Enjolras	Grantaire		Bossuet	Joly	Bahorel	Prouvaire	Combeferre	Courfeyrac			
181	Grantaire	Bahorel	Prouvaire	Bossuet	Combeferre	Courfeyrac	Marius	Enjolras					
182	Marius	Courfeyrac	Gillenormand										
183	Marius	Gillenormand	Courfeyrac										
184	Marius	Pontmercy	Courfeyrac	Thenardier									
185	Marius	Gillenormand	Pontmercy	Enjolras	Courfeyrac	Mabeuf							
186	Mabeuf	Marius	Pontmercy	Gillenormand	Montparnasse								
187	Marius	Courfeyrac	Mabeuf	Thenardier									
188	Lieutenant	Gillenormand	Marius										
189	Marius	Courfeyrac											
190	Marius												
191	Marius												
192	Marius	Courfeyrac											
193	Courfeyrac	Burgon	Marius										
194	Marius	Courfeyrac	Prouvaire										
195	Marius	Courfeyrac											
196	Marius												
197	Marius												
198													
199													
200	Claquesous	Gueulemer	Babet	Montparnasse									
201	Babet	Gueulemer	Claquesous	Montparnasse	Brujon	Boulatruelle							
202	Marius	Courfeyrac	Bossuet	Grantaire									
203	Marius												
204	Marius												
205	Marius	Thenardier	Mabeuf										
206	Marius												
207	Marius												
208	Marius												
209	Marius	Thenardier											
210	Thenardier	Marius											
211	Marius	Thenardier	Courfeyrac										
212	Marius	Thenardier											
213	Thenardier	Marius											
214	Marius	Thenardier											
215	Marius	Thenardier	Pontmercy	Brujon	Javert								
216	Courfeyrac	Bossuet	Marius	Thenardier									
217	Marius	Thenardier											
218	Marius	Thenardier	Courfeyrac										
219	Thenardier	Marius											
220	Thenardier	Marius											
221	Thenardier	Montparnasse	Marius	Thenardier	Pontmercy	Fantine	Boulatruelle	Babet	Courfeyrac	Eponine	Javert		
222	Javert	Eponine	Marius	Thenardier	Thenardier	Brujon	Gueulemer	Babet	Claquesous				
223													
224													
225													
226													
227													
228													
229													
230	Marius	Javert	Courfeyrac	Thenardier									
231	Javert	Montparnasse	Eponine	Claquesous	Marius	Brujon	Babet	Gueulemer	Magnon	Thenardier			
232	Marius	Mabeuf	Pontmercy										
233	Mabeuf	Marius	Courfeyrac	Thenardier	Eponine								
234	Valjean	Cosette	Toussaint	Fauchelevent	Thenardier	Javert							
235	Cosette	Valjean	Toussaint	Thenardier	Fauchelevent								
236													
237	Cosette	Valjean	Fantine										
238	Cosette	Valjean	Toussaint	Marius									
239	Cosette	Marius	Valjean										
240	Valjean	Marius	Cosette	Toussaint									
241	Valjean	Cosette											
242	Cosette	Valjean	Thenardier										
243	Gavroche	Mabeuf	Montparnasse										
244	Cosette	Marius	Gillenormand										
245	Valjean	Cosette	Toussaint										
246	Valjean	Cosette	Fantine	Toussaint									
247	Cosette												
248	Cosette	Lieutenant	Valjean										
249	Valjean	Cosette	Toussaint	Marius									
250	Thenardier	Magnon	Gillenormand	Gavroche	Eponine								
251	Gavroche	Montparnasse	Babet	Marguerite									
252	Babet	Brujon	Thenardier	Montparnasse	Gavroche	Eponine	Magnon						
253													
254													
255													
256													
257	Eponine	Marius	Cosette										
258	Marius	Cosette	Pontmercy	Fauchelevent	Thenardier								
259	Valjean	Cosette	Marius	Toussaint	Courfeyrac	Bahorel	Eponine	Thenardier					
260	Marius	Eponine	Thenardier	Claquesous	Babet	Brujon	Montparnasse	Toussaint					
261	Mabeuf												
262	Marius	Cosette	Fauchelevent	Courfeyrac	Eponine								
263	Gillenormand	Marius	Pontmercy	Lieutenant	Fauchelevent	Cosette							
264	Valjean	Cosette	Thenardier										
265	Marius	Gillenormand	Cosette	Courfeyrac	Enjolras	Feuilly	Combeferre	Javert	Eponine				
266	Valjean	Mabeuf	Gavroche	Marguerite									
267													
268													
269													
270													
271													
272	Gavroche												
273	Gavroche												
274	Gavroche												
275	Gavroche	Enjolras	Courfeyrac	Combeferre	Feuilly	Bahorel	Prouvaire	Mabeuf					
276	Enjolras	Courfeyrac	Combeferre	Mabeuf	Marius	Gavroche							
277	Courfeyrac	Enjolras	Combeferre	Gavroche	Marius								
278		Hucheloup	Courfeyrac	Grantaire	Bossuet								
279	Joly	Grantaire		Marius	Bossuet	Hucheloup	Gavroche	Enjolras	Philippe	Feuilly	Courfeyrac		Bahorel
280	Bossuet	Hucheloup	Courfeyrac	Joly	Gavroche	Bahorel	Enjolras	Feuilly	Grantaire				
281	Bahorel	Courfeyrac	Hucheloup	Enjolras	Combeferre	Gavroche	Marius						
282	Enjolras	Courfeyrac											
283	Enjolras	Combeferre	Courfeyrac	Prouvaire	Feuilly	Bossuet	Joly	Bahorel					
284	Enjolras	Gavroche	Javert	Courfeyrac	Bossuet	Joly	Combeferre						
285	Gavroche	Enjolras	Combeferre	Courfeyrac	Prouvaire	Claquesous	Marius						
286	Marius	Javert	Bossuet										
287													
288	Marius	Enjolras	Pontmercy		Cosette	Philippe							
289	Enjolras	Combeferre	Gavroche	Javert	Courfeyrac	Bossuet	Joly	Bahorel	Feuilly				
290	Mabeuf	Courfeyrac	Javert	Enjolras									
291	Hucheloup	Mabeuf	Javert	Enjolras	Gavroche	Courfeyrac	Prouvaire	Combeferre	Joly	Bahorel	Bossuet		
292	Marius	Mabeuf	Bahorel	Courfeyrac	Gavroche	Enjolras	Prouvaire	Combeferre					
293	Marius	Courfeyrac	Combeferre	Bossuet	Gavroche	Enjolras	Cosette	Mabeuf	Javert	Hucheloup	Prouvaire		
294	Marius	Eponine	Gavroche										
295	Marius	Cosette	Eponine	Pontmercy	Courfeyrac	Valjean	Toussaint	Fauchelevent	Thenardier	Gillenormand	Gavroche		
296	Valjean	Cosette	Toussaint	Marius									
297	Valjean	Marius	Gavroche	Cosette									
298	Valjean	Marius	Cosette	Toussaint									
299	Gavroche												
300													
301	Enjolras	Marius	Feuilly	Mabeuf	Javert	Combeferre	Hucheloup	Bossuet	Grantaire	Courfeyrac	Joly	Legle	
302	Enjolras												
303	Enjolras	Combeferre	Marius	Courfeyrac	Fauchelevent	Valjean	Bossuet						
304	Enjolras	Combeferre	Feuilly										
305	Marius	Fauchelevent	Cosette	Enjolras	Javert	Mabeuf	Valjean						
306	Enjolras	Courfeyrac	Bossuet	Combeferre		Gavroche							
307	Gavroche	Marius	Cosette	Fauchelevent	Valjean	Courfeyrac	Enjolras	Combeferre					
308	Enjolras	Combeferre	Valjean	Bossuet									
309	Cosette	Toussaint	Marius	Valjean									
310	Enjolras	Gavroche	Courfeyrac	Valjean	Bossuet								
311	Bossuet	Combeferre	Prouvaire	Enjolras									
312	Enjolras	Courfeyrac											
313	Courfeyrac	Enjolras	Bossuet	Gavroche									
314	Courfeyrac	Gavroche											
315	Gavroche	Magnon	Gillenormand	Marius									
316	Marius	Combeferre	Gavroche	Thenardier	Courfeyrac	Mabeuf	Valjean	Enjolras	Bossuet	Feuilly	Hucheloup		
317	Marius	Combeferre	Enjolras	Feuilly	Mabeuf	Bossuet	Javert	Valjean	Pontmercy				
318	Valjean	Javert	Marius	Eponine	Fauchelevent	Enjolras							
319	Philippe												
320	Enjolras	Marius	Courfeyrac	Bossuet	Feuilly	Combeferre							
321	Enjolras	Marius	Courfeyrac	Joly	Bossuet	Feuilly	Combeferre	Cosette	Mabeuf	Gavroche	Hucheloup		
322	Enjolras	Grantaire											
323	Marius	Valjean	Enjolras	Eponine	Cosette								
324													
325													
326													
327													
328													
329													
330	Valjean	Marius											
331	Valjean												
332													
333	Valjean	Marius	Gillenormand										
334													
335	Valjean	Marius											
336	Valjean	Marius	Cosette										
337	Valjean	Thenardier	Marius										
338	Marius	Valjean	Javert	Thenardier	Gillenormand								
339	Javert	Valjean	Marius	Gillenormand									
340	Valjean	Cosette	Marius	Javert	Thenardier								
341	Marius	Gillenormand											
342	Javert		Valjean										
343	Boulatruelle												
344	Marius	Cosette	Gillenormand	Eponine	Gavroche	Mabeuf	Fauchelevent	Pontmercy					
345	Gillenormand	Marius	Cosette										
346	Cosette	Marius	Fauchelevent	Valjean	Gillenormand	Pontmercy	Courfeyrac	Baroness					
347	Valjean	Champmathieu	Boulatruelle	Marius	Toussaint	Javert							
348	Cosette	Marius	Valjean	Fauchelevent	Gillenormand	Eponine							
349	Cosette	Gillenormand	Marius	Fauchelevent	Mabeuf	Gavroche	Eponine	Enjolras	Courfeyrac	Prouvaire	Combeferre		
350	Marius	Thenardier	Gillenormand	Pontmercy	Boulatruelle	Claquesous	Cosette	Valjean	Fauchelevent				
351	Marius	Cosette	Gillenormand	Valjean	Toussaint								
352	Cosette	Marius	Toussaint	Valjean	Fauchelevent	Gillenormand	Prouvaire	Pontmercy					
353	Valjean	Cosette	Marius	Toussaint									
354	Valjean	Cosette	Marius	Gillenormand	Champmathieu								
355	Fauchelevent	Valjean	Pontmercy	Marius	Gillenormand	Cosette	Baroness	Champmathieu	Toussaint				
356	Marius	Cosette	Fauchelevent	Valjean	Eponine	Thenardier	Javert						
357	Valjean	Gillenormand	Cosette	Marius	Pontmercy	Toussaint	Fauchelevent						
358	Valjean	Cosette	Marius	Fauchelevent	Toussaint	Gillenormand							
359	Cosette	Marius	Valjean	Toussaint	Gillenormand								
360													
361	Marius	Fauchelevent	Valjean	Cosette									
362	Valjean	Gavroche											
363	Valjean	Cosette	Marius	Pontmercy									
364	Marius	Cosette	Thenardier	Valjean	Thenardier	Pontmercy	Fantine	Javert	Gavroche				
365	Valjean	Cosette	Marius	Pontmercy	Javert	Fantine							
