# Supplementary material for: Modeling narrative structure and dynamics with networks, sentiment analysis, and topic modeling
Source: PLoS One. 2019 Dec 4;14(12):e0226025. doi: 10.1371/journal.pone.0226025 (PMC6892538; doi:10.1371/journal.pone.0226025)
Supplement: S2 File — (DAT) [file pone.0226025.s002.dat]

# This file includes the edge lists of the network snapshots of each Sequence presented in the paper. Each line contains Node1, Node2, and Edge Weight (Co-sentiments).
# Network Snapshot of Sequence 1 (Chapters 1-27)
Myriel	Philippe	0.0594131415984
Myriel	Magloire	0.0987032076985
Myriel	Baptistine	0.136699809369
Myriel	Cravatte	-0.0193594697416
Myriel	Jacquin	0.0693352999147
Myriel	Valjean	0.0553250409841
Myriel	Bossuet	-0.0468240174486
Myriel	Geborand	-0.0585800746082
Myriel	Brevet	-0.105854941992
Philippe	Magloire	0.17969705566
Philippe	Baptistine	0.17969705566
Philippe	Jacquin	-0.0608707724631
Philippe	Valjean	-0.0608707724631
Magloire	Baptistine	0.132609601663
Magloire	Cravatte	-0.0193594697416
Magloire	Jacquin	0.199541372293
Magloire	Valjean	0.0770180160948
Magloire	Geborand	-0.0585800746082
Magloire	Brevet	-0.105854941992
Baptistine	Cravatte	-0.0193594697416
Baptistine	Jacquin	0.199541372293
Baptistine	Valjean	0.142734854042
Jacquin	Valjean	-0.0608707724631
Valjean	Brevet	-0.105854941992
# Network Snapshot of Sequence 2 (Chapters 28-54)
Myriel	Valjean	0.246768060743
Philippe	Tholomyes	0.126518560345
Philippe	Favourite	0.126518560345
Philippe	Fantine	0.126518560345
Philippe	Zephine	0.126518560345
Philippe	Thenardier	0.126518560345
Philippe	Cosette	0.126518560345
Philippe	Dahlia	0.126518560345
Valjean	Fantine	0.0763881473427
Valjean	Thenardier	-0.020800701776
Valjean	Cosette	0.0373808207469
Valjean	Fauchelevent	-0.0653063017202
Valjean	Javert	-0.0647534116804
Valjean	Eponine	-0.020800701776
Valjean	Marguerite	0.0593869128062
Valjean	Victurnien	0.16490990056
Tholomyes	Favourite	0.294881906285
Tholomyes	Fantine	0.239322363334
Tholomyes	Fameuil	0.292047954243
Tholomyes	Zephine	0.274809560885
Tholomyes	Thenardier	0.126518560345
Tholomyes	Cosette	0.126518560345
Tholomyes	Javert	-0.205153980277
Tholomyes	Bossuet	0.336908594638
Tholomyes	Listolier	0.292047954243
Tholomyes	Dahlia	0.274809560885
Tholomyes	Marguerite	0.255776185076
Favourite	Fantine	0.294881906285
Favourite	Fameuil	0.292047954243
Favourite	Zephine	0.274809560885
Favourite	Thenardier	0.126518560345
Favourite	Cosette	0.126518560345
Favourite	Bossuet	0.336908594638
Favourite	Listolier	0.292047954243
Favourite	Dahlia	0.274809560885
Favourite	Marguerite	0.255776185076
Fantine	Fameuil	0.292047954243
Fantine	Zephine	0.274809560885
Fantine	Thenardier	0.0453511298021
Fantine	Cosette	0.062088200958
Fantine	Fauchelevent	0.143895700508
Fantine	Javert	-0.0388292311189
Fantine	Eponine	-0.020800701776
Fantine	Bossuet	0.336908594638
Fantine	Listolier	0.292047954243
Fantine	Dahlia	0.274809560885
Fantine	Marguerite	0.124850003563
Fantine	Victurnien	0.130698631488
Fameuil	Zephine	0.292047954243
Fameuil	Listolier	0.292047954243
Fameuil	Dahlia	0.292047954243
Fameuil	Marguerite	0.255776185076
Zephine	Thenardier	0.126518560345
Zephine	Cosette	0.126518560345
Zephine	Bossuet	0.336908594638
Zephine	Listolier	0.292047954243
Zephine	Dahlia	0.274809560885
Zephine	Marguerite	0.255776185076
Thenardier	Cosette	0.0156797572543
Thenardier	Javert	0.00453467139593
Thenardier	Eponine	-0.0287182274634
Thenardier	Dahlia	0.126518560345
Thenardier	Marguerite	-0.046136074948
Thenardier	Victurnien	0.0964873624159
Cosette	Javert	-0.047029322353
Cosette	Eponine	-0.0482023788296
Cosette	Dahlia	0.126518560345
Cosette	Marguerite	-0.046136074948
Cosette	Victurnien	0.0964873624159
Fauchelevent	Javert	-0.0653063017202
Javert	Eponine	0.00453467139593
Eponine	Marguerite	-0.046136074948
Bossuet	Dahlia	0.336908594638
Listolier	Dahlia	0.292047954243
Listolier	Marguerite	0.255776185076
Dahlia	Marguerite	0.255776185076
Marguerite	Victurnien	0.16490990056
# Network Snapshot of Sequence 3 (Chapters 55-71)
Valjean	Fantine	0.0149419087183
Valjean	Cosette	0.0180387637616
Valjean	Fauchelevent	-0.0104565771816
Valjean	Javert	0.000942657803215
Valjean	Scaufflaire	-0.00501711668974
Valjean	Champmathieu	-0.0296385303605
Valjean	Bossuet	-0.182093787029
Valjean	Gervais	-0.0679173606031
Valjean	Douai	-0.162725625162
Valjean	Bamatabois	-0.125698863514
Valjean	Cochepaille	-0.0613383070243
Valjean	Simplice	0.0383582681125
Valjean	Brevet	-0.0613383070243
Valjean	Perpetue	0.0847419850757
Valjean	Chenildieu	-0.0613383070243
Fantine	Cosette	0.0180387637616
Fantine	Fauchelevent	-0.0104565771816
Fantine	Javert	0.038464694838
Fantine	Scaufflaire	-0.0104565771816
Fantine	Champmathieu	0.0273317012236
Fantine	Gervais	-0.0398802585908
Fantine	Douai	-0.162725625162
Fantine	Cochepaille	0.0144730577368
Fantine	Simplice	0.0383582681125
Fantine	Brevet	0.0144730577368
Fantine	Perpetue	0.0847419850757
Fantine	Chenildieu	0.0144730577368
Cosette	Fauchelevent	-0.0104565771816
Cosette	Javert	0.0615262807534
Cosette	Scaufflaire	-0.0104565771816
Cosette	Champmathieu	-0.0104565771816
Cosette	Gervais	-0.0104565771816
Cosette	Douai	-0.162725625162
Cosette	Simplice	0.059890709735
Cosette	Perpetue	0.238787910151
Fauchelevent	Javert	-0.0104565771816
Fauchelevent	Scaufflaire	-0.0104565771816
Fauchelevent	Champmathieu	-0.0104565771816
Fauchelevent	Gervais	-0.0104565771816
Javert	Scaufflaire	0.0022801842592
Javert	Champmathieu	-0.0232591766376
Javert	Bossuet	-0.182093787029
Javert	Gervais	-0.0679173606031
Javert	Bamatabois	-0.125698863514
Javert	Cochepaille	-0.0460672564794
Javert	Simplice	0.0468144400488
Javert	Brevet	-0.0460672564794
Javert	Perpetue	0.0847419850757
Javert	Chenildieu	-0.0460672564794
Scaufflaire	Champmathieu	0.0022801842592
Scaufflaire	Gervais	-0.0104565771816
Scaufflaire	Cochepaille	0.0150169457
Scaufflaire	Brevet	0.0150169457
Scaufflaire	Chenildieu	0.0150169457
Champmathieu	Bossuet	-0.182093787029
Champmathieu	Gervais	-0.0675707157539
Champmathieu	Bamatabois	-0.125698863514
Champmathieu	Cochepaille	-0.0460672564794
Champmathieu	Brevet	-0.0460672564794
Champmathieu	Chenildieu	-0.0460672564794
Bossuet	Gervais	-0.182093787029
Bossuet	Bamatabois	-0.182093787029
Bossuet	Cochepaille	-0.182093787029
Bossuet	Brevet	-0.182093787029
Bossuet	Chenildieu	-0.182093787029
Gervais	Bamatabois	-0.125698863514
Gervais	Cochepaille	-0.0866087619446
Gervais	Simplice	-0.06930394
Gervais	Brevet	-0.0866087619446
Gervais	Perpetue	-0.06930394
Gervais	Chenildieu	-0.0866087619446
Bamatabois	Cochepaille	-0.125698863514
Bamatabois	Brevet	-0.125698863514
Bamatabois	Chenildieu	-0.125698863514
Cochepaille	Brevet	-0.0460672564794
Cochepaille	Chenildieu	-0.0460672564794
Simplice	Perpetue	0.0847419850757
Brevet	Chenildieu	-0.0460672564794
# Network Snapshot of Sequence 4 (Chapters 91-93)
Philippe	Valjean	-0.213649338052
Valjean	Thenardier	0.0951015607305
Valjean	Boulatruelle	0.0951015607305
Thenardier	Boulatruelle	0.0951015607305
# Network Snapshot of Sequence 5 (Chapters 94-147)
Valjean	Fantine	0.0606535424308
Valjean	Thenardier	-0.0911226178948
Valjean	Cosette	-0.0678737033386
Valjean	Fauchelevent	-0.0562694978027
Valjean	Javert	-0.0562524345914
Valjean	Gribier	-0.0849644997758
Fantine	Thenardier	-0.00752283611025
Fantine	Cosette	0.0522461651272
Fantine	Javert	0.0606535424308
Thenardier	Cosette	-0.0269160229822
Thenardier	Fauchelevent	-0.1562888905
Thenardier	Javert	-0.16958429299
Thenardier	Eponine	0.134667475097
Cosette	Fauchelevent	-0.019841535964
Cosette	Javert	-0.0562524345914
Cosette	Eponine	0.134667475097
Cosette	Gribier	-0.015581682376
Fauchelevent	Javert	0.0456591234084
Fauchelevent	Gribier	-0.0849644997758
# Network Snapshot of Sequence 6 (Chapters 160-168)
Jacquin	Gillenormand	0.120575603541
Jacquin	Magnon	0.120575603541
Gillenormand	Magnon	0.225987477508
Gillenormand	Vaubois	0.195477001817
# Network Snapshot of Sequence 7 (Chapters 169-176)
Thenardier	Gillenormand	-0.115321438467
Thenardier	Mabeuf	0.0459916536128
Thenardier	Marius	-0.115321438467
Thenardier	Magnon	-0.276634530548
Thenardier	Pontmercy	-0.115321438467
Gillenormand	Mabeuf	0.119546918858
Gillenormand	Marius	0.0382427508262
Gillenormand	Lieutenant	0.0845611279941
Gillenormand	Magnon	-0.276634530548
Gillenormand	Pontmercy	0.0382427508262
Mabeuf	Marius	0.119546918858
Mabeuf	Pontmercy	0.119546918858
Marius	Lieutenant	0.0845611279941
Marius	Magnon	-0.276634530548
Marius	Pontmercy	0.0382427508262
Lieutenant	Pontmercy	0.0845611279941
Magnon	Pontmercy	-0.276634530548
# Network Snapshot of Sequence 8 (Chapters 177-182)
Tholomyes	Grantaire	0.150543449015
Tholomyes	Courfeyrac	0.150543449015
Tholomyes	Enjolras	0.150543449015
Tholomyes	Joly	0.150543449015
Tholomyes	Bahorel	0.150543449015
Tholomyes	Combeferre	0.150543449015
Tholomyes	Prouvaire	0.150543449015
Tholomyes	Feuilly	0.150543449015
Gillenormand	Marius	-0.154915154215
Gillenormand	Courfeyrac	-0.154915154215
Marius	Grantaire	0.0421531522178
Marius	Courfeyrac	-0.0317107229101
Marius	Enjolras	-0.011361023158
Marius	Joly	0.0718177637923
Marius	Bossuet	0.0382503045247
Marius	Bahorel	-0.011361023158
Marius	Pontmercy	0.0304446091385
Marius	Combeferre	-0.011361023158
Marius	Prouvaire	-0.011361023158
Grantaire	Courfeyrac	0.0782832511503
Grantaire	Enjolras	0.0782832511503
Grantaire	Joly	0.111180606404
Grantaire	Bossuet	0.0421531522178
Grantaire	Bahorel	0.0782832511503
Grantaire	Combeferre	0.0782832511503
Grantaire	Prouvaire	0.0782832511503
Grantaire	Feuilly	0.150543449015
Courfeyrac	Enjolras	0.0291150948853
Courfeyrac	Joly	0.111180606404
Courfeyrac	Bossuet	0.0382503045247
Courfeyrac	Bahorel	0.0291150948853
Courfeyrac	Pontmercy	0.0304446091385
Courfeyrac	Combeferre	0.0291150948853
Courfeyrac	Prouvaire	0.0291150948853
Courfeyrac	Feuilly	0.150543449015
Enjolras	Joly	0.111180606404
Enjolras	Bossuet	0.0421531522178
Enjolras	Bahorel	0.0291150948853
Enjolras	Combeferre	0.0291150948853
Enjolras	Prouvaire	0.0291150948853
Enjolras	Feuilly	0.150543449015
Joly	Bossuet	0.0718177637923
Joly	Bahorel	0.111180606404
Joly	Combeferre	0.111180606404
Joly	Prouvaire	0.111180606404
Joly	Feuilly	0.150543449015
Bossuet	Bahorel	0.0421531522178
Bossuet	Pontmercy	0.0304446091385
Bossuet	Combeferre	0.0421531522178
Bossuet	Prouvaire	0.0421531522178
Bahorel	Combeferre	0.0291150948853
Bahorel	Prouvaire	0.0291150948853
Bahorel	Feuilly	0.150543449015
Combeferre	Prouvaire	0.0291150948853
Combeferre	Feuilly	0.150543449015
Prouvaire	Feuilly	0.150543449015
# Network Snapshot of Sequence 9 (Chapters 183-189)
Thenardier	Mabeuf	0.160550464541
Thenardier	Marius	0.0853459298352
Thenardier	Courfeyrac	0.0853459298352
Thenardier	Pontmercy	0.0101413951296
Gillenormand	Mabeuf	0.187083557888
Gillenormand	Marius	0.0630183087785
Gillenormand	Lieutenant	-0.017274939996
Gillenormand	Courfeyrac	0.014453443774
Gillenormand	Enjolras	0.133725828215
Gillenormand	Pontmercy	0.187083557888
Gillenormand	Montparnasse	0.240441287562
Mabeuf	Marius	0.178239193439
Mabeuf	Courfeyrac	0.147138146378
Mabeuf	Enjolras	0.133725828215
Mabeuf	Pontmercy	0.187083557888
Mabeuf	Montparnasse	0.240441287562
Marius	Lieutenant	-0.017274939996
Marius	Courfeyrac	0.0801517622434
Marius	Enjolras	0.133725828215
Marius	Pontmercy	0.128102836969
Marius	Montparnasse	0.240441287562
Courfeyrac	Enjolras	0.133725828215
Courfeyrac	Pontmercy	0.0719336116721
Enjolras	Pontmercy	0.133725828215
Pontmercy	Montparnasse	0.240441287562
# Network Snapshot of Sequence 10 (Chapters 190-197)
Marius	Courfeyrac	0.0935803887078
Marius	Burgon	0.00738493489206
Marius	Prouvaire	0.0731694220895
Courfeyrac	Burgon	0.00738493489206
Courfeyrac	Prouvaire	0.0731694220895
# Network Snapshot of Sequence 11 (Chapters 198-233)
Fantine	Thenardier	-0.121656882313
Fantine	Javert	-0.121656882313
Fantine	Eponine	-0.121656882313
Fantine	Marius	-0.121656882313
Fantine	Courfeyrac	-0.121656882313
Fantine	Babet	-0.121656882313
Fantine	Boulatruelle	-0.121656882313
Fantine	Pontmercy	-0.121656882313
Fantine	Montparnasse	-0.121656882313
Thenardier	Javert	-0.0230483734668
Thenardier	Eponine	0.025391159792
Thenardier	Mabeuf	0.0491038507938
Thenardier	Marius	-0.0162672489403
Thenardier	Courfeyrac	0.0194572732228
Thenardier	Claquesous	0.0189602941513
Thenardier	Babet	-0.0279120980034
Thenardier	Bossuet	0.120015584789
Thenardier	Boulatruelle	-0.121656882313
Thenardier	Magnon	0.0940130310193
Thenardier	Pontmercy	-0.0810269243513
Thenardier	Gueulemer	0.0189602941513
Thenardier	Montparnasse	-0.0138219256467
Thenardier	Brujon	-0.00082545936242
Javert	Eponine	-0.0279120980034
Javert	Marius	-0.0230483734668
Javert	Courfeyrac	-0.0563827446233
Javert	Claquesous	0.0189602941513
Javert	Babet	-0.0279120980034
Javert	Boulatruelle	-0.121656882313
Javert	Magnon	0.0940130310193
Javert	Pontmercy	-0.0810269243513
Javert	Gueulemer	0.0189602941513
Javert	Montparnasse	-0.0138219256467
Javert	Brujon	-0.00082545936242
Eponine	Mabeuf	0.185300933178
Eponine	Marius	0.025391159792
Eponine	Courfeyrac	0.0318220254326
Eponine	Claquesous	0.0189602941513
Eponine	Babet	-0.0279120980034
Eponine	Boulatruelle	-0.121656882313
Eponine	Magnon	0.0940130310193
Eponine	Pontmercy	-0.121656882313
Eponine	Gueulemer	0.0189602941513
Eponine	Montparnasse	-0.0138219256467
Eponine	Brujon	0.0189602941513
Mabeuf	Marius	0.0456472492192
Mabeuf	Courfeyrac	0.185300933178
Mabeuf	Pontmercy	0.0387340460701
Marius	Grantaire	-0.103672841631
Marius	Courfeyrac	0.00186725681507
Marius	Claquesous	0.0189602941513
Marius	Babet	-0.0279120980034
Marius	Bossuet	0.00817137157909
Marius	Boulatruelle	-0.121656882313
Marius	Magnon	0.0940130310193
Marius	Pontmercy	-0.0411066008775
Marius	Gueulemer	0.0189602941513
Marius	Montparnasse	-0.0138219256467
Marius	Brujon	-0.00082545936242
Grantaire	Courfeyrac	-0.103672841631
Grantaire	Bossuet	-0.103672841631
Courfeyrac	Babet	-0.121656882313
Courfeyrac	Bossuet	0.00817137157909
Courfeyrac	Boulatruelle	-0.121656882313
Courfeyrac	Pontmercy	-0.121656882313
Courfeyrac	Montparnasse	-0.121656882313
Claquesous	Babet	0.00454432429967
Claquesous	Boulatruelle	-0.06930394
Claquesous	Magnon	0.0940130310193
Claquesous	Gueulemer	0.00454432429967
Claquesous	Montparnasse	0.0247565799718
Claquesous	Brujon	-0.0104611172325
Babet	Boulatruelle	-0.0954804111563
Babet	Magnon	0.0940130310193
Babet	Pontmercy	-0.121656882313
Babet	Gueulemer	0.00454432429967
Babet	Montparnasse	-0.0118467855993
Babet	Brujon	-0.0104611172325
Boulatruelle	Pontmercy	-0.121656882313
Boulatruelle	Gueulemer	-0.06930394
Boulatruelle	Montparnasse	-0.0954804111563
Boulatruelle	Brujon	-0.06930394
Magnon	Gueulemer	0.0940130310193
Magnon	Montparnasse	0.0940130310193
Magnon	Brujon	0.0940130310193
Pontmercy	Montparnasse	-0.121656882313
Pontmercy	Brujon	-0.0403969663898
Gueulemer	Montparnasse	0.0247565799718
Gueulemer	Brujon	-0.0104611172325
Montparnasse	Brujon	0.0123545455096
# Network Snapshot of Sequence 12 (Chapters 234-143)
Valjean	Fantine	0.237319622174
Valjean	Thenardier	0.0734508727985
Valjean	Cosette	0.0764389480344
Valjean	Fauchelevent	0.0728274078688
Valjean	Javert	-0.042362312041
Valjean	Marius	0.0777874829624
Valjean	Toussaint	0.0671473920402
Fantine	Cosette	0.237319622174
Thenardier	Cosette	0.0734508727985
Thenardier	Fauchelevent	0.0728274078688
Thenardier	Javert	-0.042362312041
Thenardier	Toussaint	0.0728274078688
Cosette	Fauchelevent	0.0728274078688
Cosette	Javert	-0.042362312041
Cosette	Marius	0.0777874829624
Cosette	Toussaint	0.0671473920402
Fauchelevent	Javert	-0.042362312041
Fauchelevent	Toussaint	0.0728274078688
Javert	Toussaint	-0.042362312041
Mabeuf	Gavroche	-0.0247218073473
Mabeuf	Montparnasse	-0.0247218073473
Marius	Toussaint	0.0614673762116
Gavroche	Montparnasse	-0.0247218073473
# Network Snapshot of Sequence 13 (Chapters 244-249)
Valjean	Fantine	-0.252948336946
Valjean	Cosette	-0.00997684128672
Valjean	Marius	0.133689467493
Valjean	Lieutenant	0.173961309571
Valjean	Toussaint	-0.0712895582394
Fantine	Cosette	-0.252948336946
Fantine	Toussaint	-0.252948336946
Cosette	Gillenormand	-0.06930394
Cosette	Marius	0.0321927637463
Cosette	Lieutenant	0.173961309571
Cosette	Toussaint	-0.0712895582394
Gillenormand	Marius	-0.06930394
Marius	Toussaint	0.133689467493
# Network Snapshot of Sequence 14 (Chapters 250-252)
Thenardier	Eponine	0.00103583337381
Thenardier	Gillenormand	0.100396248134
Thenardier	Babet	-0.0983245813864
Thenardier	Gavroche	0.00103583337381
Thenardier	Magnon	0.00103583337381
Thenardier	Montparnasse	-0.0983245813864
Thenardier	Brujon	-0.0983245813864
Eponine	Gillenormand	0.100396248134
Eponine	Babet	-0.0983245813864
Eponine	Gavroche	0.00103583337381
Eponine	Magnon	0.00103583337381
Eponine	Montparnasse	-0.0983245813864
Eponine	Brujon	-0.0983245813864
Gillenormand	Gavroche	0.100396248134
Gillenormand	Magnon	0.100396248134
Babet	Gavroche	-0.0489402586245
Babet	Magnon	-0.0983245813864
Babet	Montparnasse	-0.0489402586245
Babet	Brujon	-0.0983245813864
Babet	Marguerite	0.000444064137346
Gavroche	Magnon	0.00103583337381
Gavroche	Montparnasse	-0.0489402586245
Gavroche	Brujon	-0.0983245813864
Gavroche	Marguerite	0.000444064137346
Magnon	Montparnasse	-0.0983245813864
Magnon	Brujon	-0.0983245813864
Montparnasse	Brujon	-0.0983245813864
Montparnasse	Marguerite	0.000444064137346
# Network Snapshot of Sequence 15 (Chapters 257-266)
Valjean	Thenardier	0.144380557664
Valjean	Cosette	0.144380557664
Valjean	Eponine	0.378020839082
Valjean	Mabeuf	0.0441641675227
Valjean	Marius	0.378020839082
Valjean	Courfeyrac	0.378020839082
Valjean	Gavroche	0.0441641675227
Valjean	Bahorel	0.378020839082
Valjean	Toussaint	0.378020839082
Valjean	Marguerite	0.0441641675227
Thenardier	Cosette	0.162554009878
Thenardier	Fauchelevent	0.198900914306
Thenardier	Eponine	0.129006398188
Thenardier	Marius	0.152304570228
Thenardier	Courfeyrac	0.378020839082
Thenardier	Claquesous	-0.120008042705
Thenardier	Babet	-0.120008042705
Thenardier	Bahorel	0.378020839082
Thenardier	Pontmercy	0.198900914306
Thenardier	Montparnasse	-0.120008042705
Thenardier	Brujon	-0.120008042705
Thenardier	Toussaint	0.129006398188
Cosette	Fauchelevent	0.0666609622139
Cosette	Javert	-0.158704351229
Cosette	Eponine	0.130086812652
Cosette	Gillenormand	-0.0749980377243
Cosette	Marius	0.121326073449
Cosette	Lieutenant	0.00870827578077
Cosette	Courfeyrac	0.0705633948023
Cosette	Enjolras	-0.158704351229
Cosette	Bahorel	0.378020839082
Cosette	Pontmercy	0.103804595043
Cosette	Combeferre	-0.158704351229
Cosette	Toussaint	0.378020839082
Cosette	Feuilly	-0.158704351229
Fauchelevent	Eponine	-0.00762630344535
Fauchelevent	Gillenormand	0.00870827578077
Fauchelevent	Marius	0.0666609622139
Fauchelevent	Lieutenant	0.00870827578077
Fauchelevent	Courfeyrac	-0.00762630344535
Fauchelevent	Pontmercy	0.103804595043
Javert	Eponine	-0.158704351229
Javert	Gillenormand	-0.158704351229
Javert	Marius	-0.158704351229
Javert	Courfeyrac	-0.158704351229
Javert	Enjolras	-0.158704351229
Javert	Combeferre	-0.158704351229
Javert	Feuilly	-0.158704351229
Eponine	Gillenormand	-0.158704351229
Eponine	Marius	0.0800678415806
Eponine	Courfeyrac	0.0705633948023
Eponine	Claquesous	-0.120008042705
Eponine	Babet	-0.120008042705
Eponine	Enjolras	-0.158704351229
Eponine	Bahorel	0.378020839082
Eponine	Montparnasse	-0.120008042705
Eponine	Brujon	-0.120008042705
Eponine	Combeferre	-0.158704351229
Eponine	Toussaint	0.129006398188
Eponine	Feuilly	-0.158704351229
Gillenormand	Marius	-0.0749980377243
Gillenormand	Lieutenant	0.00870827578077
Gillenormand	Courfeyrac	-0.158704351229
Gillenormand	Enjolras	-0.158704351229
Gillenormand	Pontmercy	0.00870827578077
Gillenormand	Combeferre	-0.158704351229
Gillenormand	Feuilly	-0.158704351229
Mabeuf	Gavroche	0.0441641675227
Mabeuf	Marguerite	0.0441641675227
Marius	Lieutenant	0.00870827578077
Marius	Courfeyrac	0.0705633948023
Marius	Claquesous	-0.120008042705
Marius	Babet	-0.120008042705
Marius	Enjolras	-0.158704351229
Marius	Bahorel	0.378020839082
Marius	Pontmercy	0.103804595043
Marius	Montparnasse	-0.120008042705
Marius	Brujon	-0.120008042705
Marius	Combeferre	-0.158704351229
Marius	Toussaint	0.129006398188
Marius	Feuilly	-0.158704351229
Lieutenant	Pontmercy	0.00870827578077
Courfeyrac	Enjolras	-0.158704351229
Courfeyrac	Bahorel	0.378020839082
Courfeyrac	Combeferre	-0.158704351229
Courfeyrac	Toussaint	0.378020839082
Courfeyrac	Feuilly	-0.158704351229
Claquesous	Babet	-0.120008042705
Claquesous	Montparnasse	-0.120008042705
Claquesous	Brujon	-0.120008042705
Claquesous	Toussaint	-0.120008042705
Babet	Montparnasse	-0.120008042705
Babet	Brujon	-0.120008042705
Babet	Toussaint	-0.120008042705
Gavroche	Marguerite	0.0441641675227
Enjolras	Combeferre	-0.158704351229
Enjolras	Feuilly	-0.158704351229
Bahorel	Toussaint	0.378020839082
Montparnasse	Brujon	-0.120008042705
Montparnasse	Toussaint	-0.120008042705
Brujon	Toussaint	-0.120008042705
Combeferre	Feuilly	-0.158704351229
# Network Snapshot of Sequence 16 (Chapters 272-285)
Philippe	Marius	0.00550150598734
Philippe	Grantaire	0.00550150598734
Philippe	Courfeyrac	0.00550150598734
Philippe	Gavroche	0.00550150598734
Philippe	Enjolras	0.00550150598734
Philippe	Joly	0.00550150598734
Philippe	Bossuet	0.00550150598734
Philippe	Bahorel	0.00550150598734
Philippe	Hucheloup	0.00550150598734
Philippe	Feuilly	0.00550150598734
Javert	Courfeyrac	-0.00369057015161
Javert	Gavroche	-0.00369057015161
Javert	Enjolras	-0.00369057015161
Javert	Joly	-0.00369057015161
Javert	Bossuet	-0.00369057015161
Javert	Combeferre	-0.00369057015161
Mabeuf	Marius	0.104577164251
Mabeuf	Courfeyrac	0.0442593681019
Mabeuf	Gavroche	0.0442593681019
Mabeuf	Enjolras	0.0442593681019
Mabeuf	Bahorel	-0.0160584280468
Mabeuf	Combeferre	0.0442593681019
Mabeuf	Prouvaire	-0.0160584280468
Mabeuf	Feuilly	-0.0160584280468
Marius	Grantaire	0.00550150598734
Marius	Courfeyrac	0.0569390281151
Marius	Claquesous	-0.22401621032
Marius	Gavroche	0.0569390281151
Marius	Enjolras	0.0569390281151
Marius	Joly	0.00550150598734
Marius	Bossuet	0.00550150598734
Marius	Bahorel	0.0567273584849
Marius	Hucheloup	0.0567273584849
Marius	Combeferre	0.0697984086471
Marius	Prouvaire	-0.22401621032
Marius	Feuilly	0.00550150598734
Grantaire	Courfeyrac	0.0231010283996
Grantaire	Gavroche	0.00709529554851
Grantaire	Enjolras	0.00709529554851
Grantaire	Joly	0.00709529554851
Grantaire	Bossuet	0.0231010283996
Grantaire	Bahorel	0.00709529554851
Grantaire	Hucheloup	0.0231010283996
Grantaire	Feuilly	0.00709529554851
Courfeyrac	Claquesous	-0.22401621032
Courfeyrac	Gavroche	0.0342044034359
Courfeyrac	Enjolras	0.0127217645859
Courfeyrac	Joly	0.0241914182141
Courfeyrac	Bossuet	0.0303756333916
Courfeyrac	Bahorel	0.0384702051888
Courfeyrac	Hucheloup	0.0443140740453
Courfeyrac	Combeferre	0.049387184043
Courfeyrac	Prouvaire	-0.051269662152
Courfeyrac	Feuilly	0.0210994537403
Claquesous	Gavroche	-0.22401621032
Claquesous	Enjolras	-0.22401621032
Claquesous	Combeferre	-0.22401621032
Claquesous	Prouvaire	-0.22401621032
Gavroche	Enjolras	0.0342044034359
Gavroche	Joly	0.0035000069818
Gavroche	Bossuet	0.0035000069818
Gavroche	Bahorel	0.0265213435082
Gavroche	Hucheloup	0.0407146006932
Gavroche	Combeferre	0.0432407727317
Gavroche	Prouvaire	-0.120037319184
Gavroche	Feuilly	-0.000622612316583
Enjolras	Joly	0.0241914182141
Enjolras	Bossuet	0.0241914182141
Enjolras	Bahorel	0.0384702051888
Enjolras	Hucheloup	0.0407146006932
Enjolras	Combeferre	0.049387184043
Enjolras	Prouvaire	-0.051269662152
Enjolras	Feuilly	0.0210994537403
Joly	Bossuet	0.0241914182141
Joly	Bahorel	0.033485414336
Joly	Hucheloup	0.00709529554851
Joly	Combeferre	0.0412875408797
Joly	Prouvaire	0.0862656519111
Joly	Feuilly	0.033485414336
Bossuet	Bahorel	0.033485414336
Bossuet	Hucheloup	0.0231010283996
Bossuet	Combeferre	0.0412875408797
Bossuet	Prouvaire	0.0862656519111
Bossuet	Feuilly	0.033485414336
Bahorel	Hucheloup	0.0407146006932
Bahorel	Combeferre	0.0593868116156
Bahorel	Prouvaire	0.0351036119322
Bahorel	Feuilly	0.0210994537403
Hucheloup	Combeferre	0.107953210982
Hucheloup	Feuilly	0.00709529554851
Combeferre	Prouvaire	-0.051269662152
Combeferre	Feuilly	0.0351036119322
Prouvaire	Feuilly	0.0351036119322
# Network Snapshot of Sequence 17 (Chapters 286-288)
Philippe	Cosette	-0.148281817052
Philippe	Marius	-0.148281817052
Philippe	Enjolras	-0.148281817052
Philippe	Pontmercy	-0.148281817052
Cosette	Marius	-0.148281817052
Cosette	Enjolras	-0.148281817052
Cosette	Pontmercy	-0.148281817052
Javert	Marius	-0.270949303528
Javert	Bossuet	-0.270949303528
Marius	Enjolras	-0.148281817052
Marius	Bossuet	-0.270949303528
Marius	Pontmercy	-0.148281817052
Enjolras	Pontmercy	-0.148281817052
# Network Snapshot of Sequence 18 (Chapters 289-295)
Valjean	Thenardier	0.0836119137107
Valjean	Cosette	0.0836119137107
Valjean	Fauchelevent	0.0836119137107
Valjean	Eponine	0.0836119137107
Valjean	Gillenormand	0.0836119137107
Valjean	Marius	0.0836119137107
Valjean	Courfeyrac	0.0836119137107
Valjean	Gavroche	0.0836119137107
Valjean	Pontmercy	0.0836119137107
Valjean	Toussaint	0.0836119137107
Thenardier	Cosette	0.0836119137107
Thenardier	Fauchelevent	0.0836119137107
Thenardier	Eponine	0.0836119137107
Thenardier	Gillenormand	0.0836119137107
Thenardier	Marius	0.0836119137107
Thenardier	Courfeyrac	0.0836119137107
Thenardier	Gavroche	0.0836119137107
Thenardier	Pontmercy	0.0836119137107
Thenardier	Toussaint	0.0836119137107
Cosette	Fauchelevent	0.0836119137107
Cosette	Javert	0.0417104762619
Cosette	Eponine	0.0836119137107
Cosette	Gillenormand	0.0836119137107
Cosette	Mabeuf	0.0417104762619
Cosette	Marius	0.0626611949863
Cosette	Courfeyrac	0.0626611949863
Cosette	Gavroche	0.0626611949863
Cosette	Enjolras	0.0417104762619
Cosette	Bossuet	0.0417104762619
Cosette	Hucheloup	0.0417104762619
Cosette	Pontmercy	0.0836119137107
Cosette	Combeferre	0.0417104762619
Cosette	Toussaint	0.0836119137107
Cosette	Prouvaire	0.0417104762619
Fauchelevent	Eponine	0.0836119137107
Fauchelevent	Gillenormand	0.0836119137107
Fauchelevent	Marius	0.0836119137107
Fauchelevent	Courfeyrac	0.0836119137107
Fauchelevent	Gavroche	0.0836119137107
Fauchelevent	Pontmercy	0.0836119137107
Fauchelevent	Toussaint	0.0836119137107
Javert	Mabeuf	-0.209094585157
Javert	Marius	0.0417104762619
Javert	Courfeyrac	-0.183327625624
Javert	Gavroche	-0.144519213705
Javert	Enjolras	-0.183327625624
Javert	Joly	-0.237634058689
Javert	Bossuet	-0.144519213705
Javert	Bahorel	-0.237634058689
Javert	Hucheloup	-0.163765447046
Javert	Combeferre	-0.144519213705
Javert	Prouvaire	-0.163765447046
Javert	Feuilly	-0.106026747025
Eponine	Gillenormand	0.0836119137107
Eponine	Marius	-0.0362800505016
Eponine	Courfeyrac	0.0836119137107
Eponine	Gavroche	-0.0362800505016
Eponine	Pontmercy	0.0836119137107
Eponine	Toussaint	0.0836119137107
Gillenormand	Marius	0.0836119137107
Gillenormand	Courfeyrac	0.0836119137107
Gillenormand	Gavroche	0.0836119137107
Gillenormand	Pontmercy	0.0836119137107
Gillenormand	Toussaint	0.0836119137107
Mabeuf	Marius	-0.155374367816
Mabeuf	Courfeyrac	-0.244935741841
Mabeuf	Gavroche	-0.226663368662
Mabeuf	Enjolras	-0.244935741841
Mabeuf	Joly	-0.369241370353
Mabeuf	Bossuet	-0.163765447046
Mabeuf	Bahorel	-0.360850291124
Mabeuf	Hucheloup	-0.163765447046
Mabeuf	Combeferre	-0.226663368662
Mabeuf	Prouvaire	-0.226663368662
Marius	Courfeyrac	-0.0757122739739
Marius	Gavroche	-0.0958272091589
Marius	Enjolras	-0.155374367816
Marius	Bossuet	0.0417104762619
Marius	Bahorel	-0.352459211894
Marius	Hucheloup	0.0417104762619
Marius	Pontmercy	0.0836119137107
Marius	Combeferre	-0.155374367816
Marius	Toussaint	0.0836119137107
Marius	Prouvaire	-0.155374367816
Courfeyrac	Gavroche	-0.14048098786
Courfeyrac	Enjolras	-0.217153942878
Courfeyrac	Joly	-0.237634058689
Courfeyrac	Bossuet	-0.144519213705
Courfeyrac	Bahorel	-0.275909109757
Courfeyrac	Hucheloup	-0.163765447046
Courfeyrac	Pontmercy	0.0836119137107
Courfeyrac	Combeferre	-0.196504213253
Courfeyrac	Toussaint	0.0836119137107
Courfeyrac	Prouvaire	-0.226663368662
Courfeyrac	Feuilly	-0.106026747025
Gavroche	Enjolras	-0.196504213253
Gavroche	Joly	-0.237634058689
Gavroche	Bossuet	-0.144519213705
Gavroche	Bahorel	-0.275909109757
Gavroche	Hucheloup	-0.163765447046
Gavroche	Pontmercy	0.0836119137107
Gavroche	Combeferre	-0.196504213253
Gavroche	Toussaint	0.0836119137107
Gavroche	Prouvaire	-0.226663368662
Gavroche	Feuilly	-0.106026747025
Enjolras	Joly	-0.237634058689
Enjolras	Bossuet	-0.144519213705
Enjolras	Bahorel	-0.275909109757
Enjolras	Hucheloup	-0.163765447046
Enjolras	Combeferre	-0.196504213253
Enjolras	Prouvaire	-0.226663368662
Enjolras	Feuilly	-0.106026747025
Joly	Bossuet	-0.237634058689
Joly	Bahorel	-0.237634058689
Joly	Hucheloup	-0.369241370353
Joly	Combeferre	-0.237634058689
Joly	Prouvaire	-0.369241370353
Joly	Feuilly	-0.106026747025
Bossuet	Bahorel	-0.237634058689
Bossuet	Hucheloup	-0.163765447046
Bossuet	Combeferre	-0.144519213705
Bossuet	Prouvaire	-0.163765447046
Bossuet	Feuilly	-0.106026747025
Bahorel	Hucheloup	-0.369241370353
Bahorel	Combeferre	-0.275909109757
Bahorel	Prouvaire	-0.360850291124
Bahorel	Feuilly	-0.106026747025
Hucheloup	Combeferre	-0.163765447046
Hucheloup	Prouvaire	-0.163765447046
Pontmercy	Toussaint	0.0836119137107
Combeferre	Prouvaire	-0.226663368662
Combeferre	Feuilly	-0.106026747025
# Network Snapshot of Sequence 19 (Chapters 296-299)
Valjean	Cosette	-0.0755644320345
Valjean	Marius	-0.0755644320345
Valjean	Gavroche	-0.0466961492545
Valjean	Toussaint	-0.0899985734245
Cosette	Marius	-0.0755644320345
Cosette	Gavroche	-0.0466961492545
Cosette	Toussaint	-0.0899985734245
Marius	Gavroche	-0.0466961492545
Marius	Toussaint	-0.0899985734245
# Network Snapshot of Sequence 20 (Chapters 300-323)
Valjean	Thenardier	-0.225132889627
Valjean	Cosette	-0.0680694178294
Valjean	Fauchelevent	-0.100686348818
Valjean	Javert	-0.10720807534
Valjean	Eponine	-0.221189273373
Valjean	Mabeuf	-0.0854579232889
Valjean	Marius	-0.100512852348
Valjean	Courfeyrac	-0.193241803034
Valjean	Gavroche	-0.279081083495
Valjean	Enjolras	-0.159194353925
Valjean	Bossuet	-0.162746510147
Valjean	Hucheloup	-0.225132889627
Valjean	Pontmercy	-0.0805849504097
Valjean	Combeferre	-0.13071730118
Valjean	Toussaint	0.0563556174906
Valjean	Feuilly	-0.152858920018
Thenardier	Mabeuf	-0.225132889627
Thenardier	Marius	-0.225132889627
Thenardier	Courfeyrac	-0.225132889627
Thenardier	Gavroche	-0.225132889627
Thenardier	Enjolras	-0.225132889627
Thenardier	Bossuet	-0.225132889627
Thenardier	Hucheloup	-0.225132889627
Thenardier	Combeferre	-0.225132889627
Thenardier	Feuilly	-0.225132889627
Cosette	Fauchelevent	-0.0883190439209
Cosette	Javert	0.0493440701698
Cosette	Eponine	-0.151995200967
Cosette	Mabeuf	-0.190318708192
Cosette	Marius	-0.140451831574
Cosette	Courfeyrac	-0.327981822282
Cosette	Gavroche	-0.327981822282
Cosette	Enjolras	-0.18965369384
Cosette	Joly	-0.429981486553
Cosette	Bossuet	-0.429981486553
Cosette	Hucheloup	-0.429981486553
Cosette	Combeferre	-0.327981822282
Cosette	Toussaint	0.0563556174906
Cosette	Feuilly	-0.429981486553
Fauchelevent	Javert	-0.120519637805
Fauchelevent	Eponine	-0.29038334578
Fauchelevent	Mabeuf	0.0493440701698
Fauchelevent	Marius	-0.100686348818
Fauchelevent	Courfeyrac	-0.0808530598317
Fauchelevent	Gavroche	-0.225982158012
Fauchelevent	Enjolras	-0.100686348818
Fauchelevent	Bossuet	0.0642760383482
Fauchelevent	Combeferre	-0.0808530598317
Javert	Eponine	-0.29038334578
Javert	Mabeuf	-0.0757105784094
Javert	Marius	-0.129378770252
Javert	Grantaire	-0.195890854988
Javert	Courfeyrac	-0.195890854988
Javert	Enjolras	-0.129378770252
Javert	Joly	-0.195890854988
Javert	Bossuet	-0.138237902699
Javert	Hucheloup	-0.195890854988
Javert	Pontmercy	-0.0805849504097
Javert	Combeferre	-0.138237902699
Javert	Feuilly	-0.138237902699
Javert	Legle	-0.195890854988
Eponine	Marius	-0.221189273373
Eponine	Enjolras	-0.221189273373
Gillenormand	Marius	0.0877113792991
Gillenormand	Gavroche	0.0877113792991
Gillenormand	Magnon	0.0877113792991
Mabeuf	Marius	-0.176449222282
Mabeuf	Grantaire	-0.195890854988
Mabeuf	Courfeyrac	-0.283668410389
Mabeuf	Gavroche	-0.32755718809
Mabeuf	Enjolras	-0.176449222282
Mabeuf	Joly	-0.312936170771
Mabeuf	Bossuet	-0.232897545394
Mabeuf	Hucheloup	-0.283668410389
Mabeuf	Pontmercy	-0.0805849504097
Mabeuf	Combeferre	-0.232897545394
Mabeuf	Feuilly	-0.232897545394
Mabeuf	Legle	-0.195890854988
Marius	Grantaire	-0.195890854988
Marius	Courfeyrac	-0.21210894301
Marius	Gavroche	-0.198346288723
Marius	Enjolras	-0.174627308505
Marius	Joly	-0.312936170771
Marius	Bossuet	-0.187876075077
Marius	Hucheloup	-0.283668410389
Marius	Magnon	0.0877113792991
Marius	Pontmercy	-0.0805849504097
Marius	Combeferre	-0.19331980121
Marius	Toussaint	0.0563556174906
Marius	Feuilly	-0.238306497762
Marius	Legle	-0.195890854988
Grantaire	Courfeyrac	-0.195890854988
Grantaire	Enjolras	-0.206349679748
Grantaire	Joly	-0.195890854988
Grantaire	Bossuet	-0.195890854988
Grantaire	Hucheloup	-0.195890854988
Grantaire	Combeferre	-0.195890854988
Grantaire	Feuilly	-0.195890854988
Grantaire	Legle	-0.195890854988
Courfeyrac	Gavroche	-0.271303123826
Courfeyrac	Enjolras	-0.221443005786
Courfeyrac	Joly	-0.312936170771
Courfeyrac	Bossuet	-0.216295068781
Courfeyrac	Hucheloup	-0.283668410389
Courfeyrac	Combeferre	-0.208277356002
Courfeyrac	Feuilly	-0.2777368846
Courfeyrac	Legle	-0.195890854988
Gavroche	Enjolras	-0.260797597398
Gavroche	Joly	-0.429981486553
Gavroche	Bossuet	-0.267760685275
Gavroche	Hucheloup	-0.32755718809
Gavroche	Magnon	0.0877113792991
Gavroche	Combeferre	-0.266596092037
Gavroche	Feuilly	-0.32755718809
Enjolras	Joly	-0.312936170771
Enjolras	Bossuet	-0.195906356863
Enjolras	Hucheloup	-0.283668410389
Enjolras	Pontmercy	-0.0805849504097
Enjolras	Combeferre	-0.16671164228
Enjolras	Prouvaire	-0.157861878643
Enjolras	Feuilly	-0.190468281103
Enjolras	Legle	-0.195890854988
Joly	Bossuet	-0.312936170771
Joly	Hucheloup	-0.312936170771
Joly	Combeferre	-0.312936170771
Joly	Feuilly	-0.312936170771
Joly	Legle	-0.195890854988
Bossuet	Hucheloup	-0.283668410389
Bossuet	Pontmercy	-0.0805849504097
Bossuet	Combeferre	-0.184063189917
Bossuet	Prouvaire	-0.157861878643
Bossuet	Feuilly	-0.238306497762
Bossuet	Legle	-0.195890854988
Hucheloup	Combeferre	-0.283668410389
Hucheloup	Feuilly	-0.283668410389
Hucheloup	Legle	-0.195890854988
Pontmercy	Combeferre	-0.0805849504097
Pontmercy	Feuilly	-0.0805849504097
Combeferre	Prouvaire	-0.157861878643
Combeferre	Feuilly	-0.190468281103
Combeferre	Legle	-0.195890854988
Feuilly	Legle	-0.195890854988
# Network Snapshot of Sequence 21 (Chapters 330-365)
Valjean	Fantine	0.0657775266441
Valjean	Thenardier	0.03663878773
Valjean	Cosette	0.0586913989341
Valjean	Fauchelevent	0.0901052635811
Valjean	Javert	0.0160438571764
Valjean	Champmathieu	-0.00717870622655
Valjean	Eponine	0.130287373032
Valjean	Gillenormand	0.0671531922792
Valjean	Marius	0.034733967035
Valjean	Courfeyrac	0.0725305842064
Valjean	Claquesous	-0.0601605605601
Valjean	Gavroche	0.14426651891
Valjean	Boulatruelle	-0.00109227406846
Valjean	Pontmercy	0.0583827070654
Valjean	Toussaint	0.10812312517
Valjean	Prouvaire	0.333220624656
Valjean	Baroness	0.0731038023252
Fantine	Thenardier	0.0437355733086
Fantine	Cosette	0.0657775266441
Fantine	Javert	0.0657775266441
Fantine	Marius	0.0657775266441
Fantine	Gavroche	0.0437355733086
Fantine	Pontmercy	0.0657775266441
Thenardier	Cosette	0.0353865084444
Thenardier	Fauchelevent	-0.0281699379315
Thenardier	Javert	0.0677209910653
Thenardier	Eponine	0.00382068469722
Thenardier	Gillenormand	0.00450840468176
Thenardier	Marius	0.03663878773
Thenardier	Claquesous	-0.0601605605601
Thenardier	Gavroche	0.0437355733086
Thenardier	Boulatruelle	-0.0601605605601
Thenardier	Pontmercy	-0.00821249362577
Cosette	Fauchelevent	0.0778330183196
Cosette	Javert	0.0723815185793
Cosette	Champmathieu	-0.0397560655514
Cosette	Eponine	0.0764476438374
Cosette	Gillenormand	0.0915167620094
Cosette	Mabeuf	0.0226079146432
Cosette	Marius	0.0597102487874
Cosette	Courfeyrac	0.083364387977
Cosette	Claquesous	-0.0601605605601
Cosette	Gavroche	0.0296504675317
Cosette	Enjolras	0.0941981917477
Cosette	Boulatruelle	-0.0601605605601
Cosette	Pontmercy	0.0464532548958
Cosette	Combeferre	0.0941981917477
Cosette	Toussaint	0.115286998419
Cosette	Prouvaire	0.213709408202
Cosette	Baroness	0.0731038023252
Fauchelevent	Javert	0.00382068469722
Fauchelevent	Champmathieu	0.0736770204441
Fauchelevent	Eponine	0.0764476438374
Fauchelevent	Gillenormand	0.102405161869
Fauchelevent	Mabeuf	0.0226079146432
Fauchelevent	Marius	0.0778330183196
Fauchelevent	Courfeyrac	0.083364387977
Fauchelevent	Claquesous	-0.0601605605601
Fauchelevent	Gavroche	0.0226079146432
Fauchelevent	Enjolras	0.0941981917477
Fauchelevent	Boulatruelle	-0.0601605605601
Fauchelevent	Pontmercy	0.0699398760919
Fauchelevent	Combeferre	0.0941981917477
Fauchelevent	Toussaint	0.15182663563
Fauchelevent	Prouvaire	0.213709408202
Fauchelevent	Baroness	0.0731038023252
Javert	Champmathieu	0.0579760124232
Javert	Eponine	0.00382068469722
Javert	Gillenormand	-0.0249762113857
Javert	Marius	0.0425070948527
Javert	Gavroche	0.0437355733086
Javert	Boulatruelle	0.0579760124232
Javert	Pontmercy	0.0657775266441
Javert	Toussaint	0.0579760124232
Champmathieu	Gillenormand	-0.0397560655514
Champmathieu	Marius	-0.00717870622655
Champmathieu	Boulatruelle	0.0579760124232
Champmathieu	Pontmercy	0.0736770204441
Champmathieu	Toussaint	0.0658265164336
Champmathieu	Baroness	0.0736770204441
Eponine	Gillenormand	0.100656630217
Eponine	Mabeuf	0.0226079146432
Eponine	Marius	0.0764476438374
Eponine	Courfeyrac	0.0941981917477
Eponine	Gavroche	0.0226079146432
Eponine	Enjolras	0.0941981917477
Eponine	Pontmercy	-0.0489823624613
Eponine	Combeferre	0.0941981917477
Eponine	Prouvaire	0.0941981917477
Gillenormand	Mabeuf	0.0226079146432
Gillenormand	Marius	0.0551029738101
Gillenormand	Courfeyrac	0.083364387977
Gillenormand	Claquesous	-0.0601605605601
Gillenormand	Gavroche	0.0226079146432
Gillenormand	Enjolras	0.0941981917477
Gillenormand	Boulatruelle	-0.0601605605601
Gillenormand	Pontmercy	0.0699398760919
Gillenormand	Combeferre	0.0941981917477
Gillenormand	Toussaint	0.146052154823
Gillenormand	Prouvaire	0.213709408202
Gillenormand	Baroness	0.0731038023252
Mabeuf	Marius	0.0226079146432
Mabeuf	Courfeyrac	0.0941981917477
Mabeuf	Gavroche	0.0226079146432
Mabeuf	Enjolras	0.0941981917477
Mabeuf	Pontmercy	-0.0489823624613
Mabeuf	Combeferre	0.0941981917477
Mabeuf	Prouvaire	0.0941981917477
Marius	Courfeyrac	0.083364387977
Marius	Claquesous	-0.0601605605601
Marius	Gavroche	0.0296504675317
Marius	Enjolras	0.0941981917477
Marius	Boulatruelle	-0.00109227406846
Marius	Pontmercy	0.0464532548958
Marius	Combeferre	0.0941981917477
Marius	Toussaint	0.10812312517
Marius	Prouvaire	0.213709408202
Marius	Baroness	0.0731038023252
Courfeyrac	Gavroche	0.0941981917477
Courfeyrac	Enjolras	0.0941981917477
Courfeyrac	Pontmercy	0.0725305842064
Courfeyrac	Combeferre	0.0941981917477
Courfeyrac	Prouvaire	0.0941981917477
Courfeyrac	Baroness	0.0725305842064
Claquesous	Boulatruelle	-0.0601605605601
Claquesous	Pontmercy	-0.0601605605601
Gavroche	Enjolras	0.0941981917477
Gavroche	Pontmercy	-0.00262339457635
Gavroche	Combeferre	0.0941981917477
Gavroche	Prouvaire	0.0941981917477
Enjolras	Combeferre	0.0941981917477
Enjolras	Prouvaire	0.0941981917477
Boulatruelle	Pontmercy	-0.0601605605601
Boulatruelle	Toussaint	0.0579760124232
Pontmercy	Toussaint	0.152083865122
Pontmercy	Prouvaire	0.333220624656
Pontmercy	Baroness	0.0731038023252
Combeferre	Prouvaire	0.0941981917477
Toussaint	Prouvaire	0.333220624656
Toussaint	Baroness	0.0736770204441
