# Supplementary material for: Modeling narrative structure and dynamics with networks, sentiment analysis, and topic modeling
Source: PLoS One. 2019 Dec 4;14(12):e0226025. doi: 10.1371/journal.pone.0226025 (PMC6892538; doi:10.1371/journal.pone.0226025)
Supplement: S3 File — (DAT) [file pone.0226025.s003.dat]

#Chapter	Positive_score	Negative_score	SPI
1	2.36	1.23	0.17803441434168335
2	2.3	0.86	0.24900099565997122
3	1.42	1.54	-0.021018350639506845
4	3.1	3	0.010723865391773066
5	2.97	0.77	0.35081724040130846
6	1.8	1.04	0.1375278639163204
7	2.59	2.2	0.04994447025841316
8	5.22	1.36	0.42087838172071207
9	2.98	1.76	0.1589739900084702
10	2.37	2.2	0.022479922551432687
11	3.88	1.79	0.24281561872911303
12	4.96	0.97	0.48078003357864346
13	4.58	1.35	0.3755663366658425
14	4.29	2.68	0.1576078533616681
15	1.6	1.55	0.008433167536862858
16	2.9	1.1	0.2688453122925799
17	1.97	1.3	0.11102861329961951
18	3.03	0.96	0.31304897478463334
19	2.65	1.33	0.1949369434304557
20	1.21	2.05	-0.1399075656616751
21	2.13	4.57	-0.2503108576272804
22	0.78	3.92	-0.4415451004584664
23	2.45	0.89	0.26135729090002996
24	1.05	1.23	-0.03655100199240638
25	2.58	2.44	0.017324584072344284
26	2.39	1.15	0.19776123828747685
27	1.64	2.65	-0.1406889375866437
28	2.72	1.54	0.16570922326195947
29	4.13	1.78	0.26607256919373995
30	5.41	1.03	0.49936199160560446
31	4.69	0.78	0.5046922640861773
32	3.23	1.37	0.25159202136493847
33	0	0	0
34	5.52	1.33	0.4468916747059012
35	4.94	1.81	0.32508012507611367
36	3.89	1.63	0.26935311063386247
37	4.3	1.08	0.4062125346380275
38	2.94	1.51	0.19582250034453602
39	2.58	1.85	0.09903816663536413
40	2.47	2.75	-0.03370179293684513
41	2.52	0.54	0.3590219426416679
42	4.24	1.15	0.38689282706812134
43	3.63	2.11	0.17282060199111562
44	3.7	1.27	0.3160720007425948
45	2.38	2.62	-0.029791870255510944
46	1.5	3.01	-0.20520436394814467
47	2.48	1.13	0.2131996405078432
48	2.75	1.56	0.16579130241586928
49	3.75	1.77	0.23421384056041805
50	2.08	1.92	0.02316786505202597
51	0.98	5.25	-0.49921482708254405
52	1.26	2.09	-0.13585004027743375
53	2.44	2.68	-0.02928937610198758
54	2.07	1.59	0.0738386113959346
55	2.99	2.29	0.08377699773677397
56	3.96	1.44	0.30809185015146806
57	1.09	0.78	0.06972628380216006
58	2.63	2.17	0.05884736281836102
59	0.41	0.91	-0.13181425459234766
60	1.89	1.38	0.08432088570003587
61	3.04	1.66	0.181499728479538
62	1.33	1.39	-0.011041979922118642
63	1.25	1.79	-0.09342168516223509
64	1.9	2.76	-0.11278984702870501
65	1.91	1.91	0.
66	2.67	2.19	0.060875381194908255
67	1.4	1.4	0.
68	3.5	1.55	0.24667233334138855
69	3.52	2.22	0.14728256311555113
70	1.38	1.93	-0.09029066329759751
71	1.42	1.42	0.
72	1.05	0.45	0.1503858588207794
73	1.15	1.66	-0.09244317671546169
74	1.22	3.04	-0.2600283906599664
75	1.98	1.98	0.
76	1.77	2.93	-0.15191278131097813
77	0.86	1.82	-0.18073616410144488
78	2.26	1.58	0.10159789410470878
79	0.86	3.01	-0.333631428402266
80	0.86	2.23	-0.23968957811318659
81	0.78	3.9	-0.43977607771961974
82	1.48	2.04	-0.08842190278253742
83	1.9	4.48	-0.2763825605854131
84	1.11	3.76	-0.3533244974228004
85	0.68	2.95	-0.3712878139005974
86	1.73	3.58	-0.22470283096311314
87	2.86	3.14	-0.03041303644914408
88	2.41	1.05	0.22100051793674347
89	2.32	2.32	0.
90	1.95	2.37	-0.05780788489317562
91	2.3	1.57	0.10858081654659282
92	2.3	1.26	0.16440550073048657
93	1.79	2.89	-0.1443453980521102
94	2.54	1.5	0.15106325335375026
95	2.24	2.14	0.013615362133397205
96	1.21	1.7	-0.08697149047387666
97	3.82	0.95	0.39301242687633164
98	0.98	2.67	-0.26800087399055816
99	1.61	1.04	0.10701033991238225
100	2.31	1.22	0.1734750193250802
101	2.25	1.78	0.06783856506079804
102	3.08	1.47	0.21796320983021428
103	1.8	1.2	0.10473535052001298
104	0.94	1.32	-0.07768625496067365
105	0.92	2.72	-0.2872417111783479
106	4.23	1.1	0.396282394133355
107	4	1.87	0.24108810760202645
108	1.62	1.99	-0.05736989700468415
109	1.67	1.06	0.11264404099542186
110	1.67	1.4	0.04630001965296922
111	0.51	1.35	-0.1920909149785668
112	0.83	0.92	-0.020850138973120085
113	0.61	1.02	-0.0985254934147741
114	1.15	2.37	-0.19519144095573335
115	1.35	2.13	-0.12447647527471223
116	1.96	3.08	-0.1393684520309414
117	1.61	2.93	-0.17775204303714567
118	2.06	1.75	0.04638873265131737
119	2.3	2.16	0.018826857259483572
120	2.19	1.27	0.14776482586405834
121	1.27	1.62	-0.062275434126622765
122	3.02	0.5	0.4281347940287888
123	3.45	0.96	0.3561039396244556
124	2.76	1.6	0.160214496956843
125	1.92	0.64	0.25053900340072044
126	2.39	0.88	0.25604184893940235
127	0.46	0.93	-0.12120445322333671
128	3.45	1.52	0.2469594701993875
129	1.82	0.66	0.230141020279306
130	1.66	2.42	-0.10914446942506803
131	3.78	0	0.6794278966121188
132	2.02	2.21	-0.02649808944772145
133	1.89	2.6	-0.09540465801073945
134	3.71	0.39	0.5300061068748011
135	2.56	0.93	0.2658926889651014
136	3.5	0.91	0.3721791465276162
137	4.53	4.94	-0.031061313676495325
138	3.8	2.75	0.10720996964786837
139	2.23	1.42	0.12538715635067166
140	3.57	2.22	0.1520603283740193
141	1.93	1.27	0.11084176316098668
142	1.39	1.92	-0.0869849505002807
143	2.15	2.58	-0.055572472854273886
144	2.82	3.17	-0.0380726920620488
145	1.74	2.91	-0.1544261945754788
146	3.09	1.81	0.16301698810226195
147	3.02	2.16	0.10453897046606614
148	2.34	1.17	0.18728673296303497
149	3.33	1.76	0.19557881428814783
150	2.85	2.38	0.056544029230846005
151	1.55	2.71	-0.1628337291810908
152	3.35	1.08	0.32042592199187564
153	1.86	1.86	0.
154	3.87	1.07	0.37155861575771654
155	2.05	1.03	0.17680380143357288
156	3.39	2.03	0.1610218917398164
157	2.16	1.26	0.14557864347100297
158	2.97	1.3	0.23706267074552226
159	3.08	2.8	0.030876566473069796
160	2.32	1.77	0.07865831463958772
161	2.71	1.71	0.1364046187406401
162	2.55	0.7	0.3197794316768202
163	3.98	1.42	0.3134139767792863
164	2.99	1.5	0.20303288701471064
165	3.73	0.88	0.40070329147413175
166	3.8	2.1	0.18987954354131453
167	0.92	1.38	-0.09327572835296233
168	3.71	1.56	0.2647809418170466
169	2.95	1.28	0.23866224862600643
170	2.02	1.18	0.1415504493525459
171	2.4	1.79	0.08587471376865756
172	1.19	2.53	-0.20733059054770425
173	3.55	1.23	0.30970653360895173
174	2.86	1.96	0.11529559361281634
175	2.55	0.95	0.26019374169257614
176	1.99	1.68	0.04753639429564085
177	3.33	1.61	0.21984738901508444
178	2.07	1.44	0.09974854913845703
179	2.51	2.93	-0.04908543390960265
180	3.83	2.49	0.14112170379233221
181	2.67	2.04	0.08179248064333564
182	1.57	2.13	-0.08561121421515394
183	2.99	3.33	-0.03551500066661722
184	2.29	1.74	0.07944533512958635
185	4.57	2.49	0.203029768214549
186	3.53	1.22	0.3097452275621932
187	2.65	1.15	0.22985440454086936
188	2.1	1.75	0.05202900000401009
189	2.84	1.06	0.27046400399837744
190	2.85	0.57	0.389561077099267
191	2.78	1.62	0.15919050851747985
192	1.42	1.24	0.033567347646268446
193	1.78	1.33	0.07668887489205735
194	3.97	2.58	0.1424733620894578
195	4.01	1	0.3988077302032645
196	3.3	2.55	0.08324010252449242
197	2.03	0.76	0.23592996068815522
198	1.38	2.99	-0.2243959386302363
199	1.87	4.43	-0.2769179328548546
200	2.55	1.7	0.11886458889610672
201	0.95	0.95	0.
202	2.4	2.68	-0.03436890163126259
203	1.54	1.7	-0.026530047539049292
204	3.53	2	0.17897694729316938
205	1.87	1.99	-0.017789291590437312
206	1.97	3.72	-0.20118554931687552
207	1.66	2.1	-0.06648005720320571
208	2.35	1.46	0.1341096999334661
209	3.18	2.16	0.12148919915663128
210	2.33	2.11	0.02968384447948235
211	1.97	1.73	0.036593802276456276
212	2.35	2.03	0.04360217853454021
213	2.03	2.03	-4.821637332766436e-17
214	1.51	1.91	-0.06421926750486918
215	1.64	1.47	0.028906973610165372
216	2	0.94	0.18931952478943648
217	1.64	1.06	0.10773670650067763
218	1.22	1.09	0.026206688339584623
219	1.71	2.29	-0.0842266070755686
220	1.9	1.41	0.08038095532408768
221	1.81	2.17	-0.05235294231267164
222	1.67	1.59	0.013211497283323369
223	1.71	2.02	-0.04703765208274489
224	3.75	1.88	0.21730112186563572
225	2.09	1.58	0.07833877346160445
226	4.03	1.99	0.22589679673149773
227	3.65	3	0.06539296156199156
228	1.85	1.92	-0.01053799143990808
229	2.45	1.05	0.22606523401751985
230	2.52	1.94	0.07819533306597372
231	1.68	0.84	0.16331697101925235
232	2.36	1.62	0.10803798607009857
233	2.9	1.17	0.2546048731779697
234	1.66	1.5	0.0269416279590294
235	1.55	0.41	0.2573210677785752
236	2.56	1.28	0.1935151509724214
237	4.47	1.7	0.3066235621744434
238	4.48	2.16	0.23909347586596533
239	4.99	2.96	0.1797316364637991
240	2.97	2.77	0.02244915655732224
241	1.94	2.01	-0.010219165181686031
242	3.89	2.51	0.14400174265779622
243	2.28	1.96	0.0445821326527405
244	3.06	3.06	0.
245	1.5	1.65	-0.025305865264770234
246	1.28	2.48	-0.18364439694612714
247	6.31	2.16	0.36423029433945653
248	3.78	1.73	0.24326524957136272
249	2.08	0.93	0.20299340749267047
250	2.71	1.51	0.16970018813400775
251	2.37	1.87	0.06974800413734626
252	1.46	1.63	-0.02902064138637869
253	2.36	2.72	-0.04420366249205352
254	1.47	1.68	-0.035437840769123125
255	2.55	3.16	-0.06886497757164872
256	3.01	4.1	-0.10442580347775401
257	5.16	1.58	0.37796100620119527
258	3.84	1.61	0.26820485430613145
259	4.21	0.86	0.44732477908160817
260	2.23	2.63	-0.05070410270500963
261	1.17	5.84	-0.49859636787158673
262	2.55	2.08	0.06167763655464984
263	2.71	2.1	0.07801221578077319
264	2.19	2.34	-0.01995578375438333
265	1.8	2.44	-0.08940041122931089
266	1.74	1.11	0.11346810752269525
267	3.49	3.1	0.039462484283587715
268	1.94	2.8	-0.11143626620465288
269	1.42	1.75	-0.05551732784983137
270	0.55	1.55	-0.21620848226366365
271	1.15	3.06	-0.2760875736615888
272	1.22	1.78	-0.09769182146743768
273	2.69	2.78	-0.010465433678164932
274	2.55	0.68	0.32491907132923126
275	1.86	1.53	0.05324551195322505
276	1.94	0.97	0.1738811042505643
277	2.23	0.41	0.35998340967572295
278	1.77	1.08	0.12441643410168698
279	2.16	1.66	0.07480544598733685
280	2.65	2.05	0.07799302510968886
281	2.73	1.48	0.17725715098247138
282	1.08	2.03	-0.16337929353954347
283	1.79	0.95	0.1555695919110796
284	1.71	1.33	0.06561336984838674
285	1.29	2.27	-0.1547122703203981
286	0.54	1.45	-0.20164536352806942
287	2.14	2.92	-0.09635641894724228
288	2.56	3.27	-0.07897787705214868
289	1.38	1.59	-0.0367228070247399
290	1	2.4	-0.2304489213782739
291	0.99	2.97	-0.29993743035340836
292	0.86	2.57	-0.28315527189427697
293	1.66	1.06	0.11101441626191362
294	1.8	2.42	-0.08686807471391583
295	2.74	1.63	0.15291585371072233
296	2.75	2.37	0.04640136685638019
297	1.76	1.62	0.02260779074547215
298	2.08	2.77	-0.08779063370534852
299	1.66	1.78	-0.019163159287009266
300	1.68	3.16	-0.19095853659795403
301	1.63	2.52	-0.12658691498837313
302	2.23	1.91	0.04530953334519562
303	3.23	2.11	0.1335799783482049
304	2.74	1.85	0.11802674219196999
305	1.97	1.26	0.11864801016981141
306	1.94	2.84	-0.11598389395537351
307	1.44	2.5	-0.15667821801154627
308	1.17	1.84	-0.11685860619850812
309	3.02	2.01	0.12565955749062666
310	1.16	3.48	-0.3168242628472131
311	2.36	3.12	-0.08855793864329056
312	1.81	3.34	-0.18878340960743079
313	2.75	3.14	-0.04296907339318019
314	1.2	3.05	-0.26503234239246226
315	3.12	1.87	0.15701531929914225
316	1.34	2.35	-0.15582894962670246
317	1.66	1.73	-0.011281010409689058
318	1.26	2.76	-0.2210794057802602
319	3.68	2.71	0.10087194345907809
320	1.74	3.25	-0.19063836722992353
321	0.8	3.13	-0.360677546553095
322	1.25	2.16	-0.14750456450704139
323	1.67	2.23	-0.08269126096652767
324	2.71	1.72	0.13480500558084718
325	1.55	1.71	-0.0264291104404506
326	1.87	1.95	-0.011940119244170678
327	2.22	0.79	0.2550028407159377
328	3.08	1.23	0.2623553000417193
329	1.44	1.6	-0.027583521632088593
330	1.26	1.49	-0.042090907948335546
331	0.73	0.73	0.
332	1.76	1.59	0.027609317983965827
333	1.11	1.11	0.
334	1.67	2.24	-0.08403374884203697
335	1.45	1.21	0.044773810679421794
336	2.72	1.85	0.11569807987338733
337	2.39	1.83	0.07841326267879195
338	2.04	1.21	0.13848130992364305
339	1.55	1.86	-0.04982585269508786
340	1.71	0.62	0.22345427633177475
341	1.94	2.41	-0.06440704858034048
342	1.9	2.65	-0.09989486655751864
343	1.88	2.03	-0.02205014074307418
344	2.5	2.34	0.020321577538711225
345	3.98	1.99	0.22155815443528795
346	3.63	2.34	0.1418345242063887
347	1.48	0.85	0.12727995242320242
348	4	1.36	0.3260580013659122
349	2.57	1.45	0.16350213174766065
350	1.88	1.82	0.009143379439869719
351	2.89	1.41	0.20793255875083935
352	5.19	1.45	0.40252456465558545
353	1.29	1.29	0.
354	2.52	3.27	-0.08388521154689284
355	2.85	1.77	0.1429809604440522
356	3.13	2.49	0.07312462469722107
357	2.89	1.96	0.11865789026676918
358	3.85	1.92	0.22035888715384533
359	2.31	1.09	0.19968170766466478
360	1.7	2.13	-0.06418057338746118
361	2.37	2.37	0.
362	2.71	0.8	0.31410140451173985
363	1.78	2.22	-0.06381107577775465
364	2.36	1.59	0.11303951330859224
365	3.48	2.12	0.15712341997970122
