# Supplementary material for: Modeling narrative structure and dynamics with networks, sentiment analysis, and topic modeling
Source: PLoS One. 2019 Dec 4;14(12):e0226025. doi: 10.1371/journal.pone.0226025 (PMC6892538; doi:10.1371/journal.pone.0226025)
Supplement: S4 File — (DAT) [file pone.0226025.s004.dat]

# Topic ID followed by keywords
T1	valjean	jean	lantern	light	perceive	escape	old	wall	day	galley	patrol	come	life	place	rope	man	basque	convict	stair	know	remain	good	saw	key	step	cosette	year	end	change	hand	alarm	mattress	say	piece	open	enter	mind	conceal	sum	make	right	form	eat	silence	knee	direction	night	arrive	pocket
T2	marius	father	say	letter	know	man	come	address	eponine	tell	think	promise	baron	hand	pontmercy	yes	grandfather	want	live	love	away	courfeyrac	wish	colonel	life	inspector	franc	lay	ask	word	saw	evening	heart	revery	monsieur	matter	hold	dream	day	young	rue	pocket	idea	step	good	gaze	eye	soul	boulevard
T3	enjolras	barricade	gun	combeferre	insurgent	shot	redoubt	cannon	soldier	assailant	flag	mattress	grape	aim	bossuet	kill	shout	paving	discharge	courfeyrac	artillery	stones	ball	wine	men	cartridge	window	wound	rifle	assault	bullet	piece	attack	say	gavroche	war	chanvrerie	barrel	combatant	make	post	shop	bayonet	dead	torch	street	tap	powder	head
T4	cosette	say	toussaint	garden	happy	happiness	day	love	little	joy	felt	look	doll	madame	child	evening	make	chamber	tell	gaze	long	pretty	arm	hour	reply	plumet	eye	think	oh	month	room	away	beautiful	mirror	dress	father	morning	word	shutter	homme	week	arme	heart	quite	night	hear	thou	sweet	fear
T5	bishop	magloire	madame	monseigneur	say	myriel	baptistine	cure	brother	mademoiselle	man	priest	bienvenu	silver	hospital	good	town	poor	gendarme	god	table	oratory	episcopal	cathedral	sister	spoon	director	dining	room	money	madam	expense	house	let	people	garden	diocese	fork	mountain	welcome	abbe	need	conventionary	country	year	bedroom	make	day	set
T6	thenardier	man	franc	doll	madame	child	stranger	say	traveller	inn	keeper	bucket	water	pocket	wife	lark	husband	cosette	montfermeil	sir	owe	hand	know	leblanc	time	sous	tavern	sou	little	make	pay	glance	resume	paper	piece	azelma	ruffian	drink	mother	eye	woman	set	prisoner	big	key	baron	good	open	add
T7	revolution	louis	king	philippe	france	right	bourbon	nation	fact	prince	napoleon	europe	throne	people	skilful	bourgeoisie	july	dynasty	great	man	statesman	make	salon	century	royalty	reign	england	charles	liberty	history	revolutionary	progress	family	xviii	empire	royal	orleans	race	restoration	say	men	society	power	monarchy	duc	party	problem	peace	bonaparte
T8	gillenormand	theodule	grandfather	mademoiselle	aunt	old	say	father	marry	basque	lancer	nicolette	colonel	ah	son	make	vernon	pontmercy	daughter	doctor	man	marius	day	grandson	good	little	porter	baron	lieutenant	wife	wed	year	know	great	servant	louis	spinster	thousand	eighty	deliberate	wound	young	salon	nose	age	love	chamber	way	prudery
T9	child	mother	father	little	girl	year	say	daughter	age	woman	month	family	come	poor	know	hovel	man	young	magnon	galley	boy	heart	childhood	old	thenardiers	creature	pane	mass	chemise	corner	misery	good	sister	bread	sweep	sob	thing	street	cold	inhabit	play	mud	eldest	break	son	exempts	sir	paris	elder
T10	english	wellington	cuirassier	battle	road	mont	napoleon	plateau	army	cavalry	haie	brigade	infantry	horse	battalion	french	battery	division	genappe	guard	square	sainte	hougomont	ney	regiment	emperor	nivelles	artillery	wing	slope	braine	retreat	left	saint	centre	column	hollow	alleud	jean	men	la	cannon	line	kill	rank	officer	clock	right	field
T11	rue	street	du	des	calvaire	filles	saint	sainte	corner	house	longer	lantern	bridge	follow	louis	manteaux	arme	homme	barricade	culture	la	head	walk	reach	postes	enter	plumet	shop	close	pass	slowly	honore	circuit	timber	yards	catherine	pace	emerge	month	light	jardin	lid	round	traverse	letter	plantes	little	black	moon
T12	javert	police	inspector	mayor	spy	agent	post	man	hand	pinion	porter	mr	say	pistol	fantine	make	coachman	bludgeon	authority	carriage	arrest	open	station	moment	eye	convict	woman	turn	head	table	sure	ruffian	bind	recognize	room	enjolras	wait	policeman	voice	grasp	martingale	report	law	cord	draw	champmathieu	men	fact	prefecture
T13	wall	door	grating	large	house	hole	tree	stone	open	window	square	building	bar	form	wood	shutter	wayfarer	iron	hougomont	courtyard	staircase	edifice	corridor	brick	resemble	black	sort	orchard	perceive	chamber	place	grate	angle	french	box	number	cross	light	narrow	voice	foot	ground	pave	frame	entrance	story	barrier	close	chapel
T14	bench	girl	marius	luxembourg	young	leblanc	day	walk	glance	coat	new	eye	pass	alley	white	daughter	bougon	ma	time	bonnet	beautiful	ursule	say	think	stroll	charm	look	dress	ouest	black	beauty	approach	handkerchief	blue	come	tree	gown	courfeyrac	gentleman	passion	saw	following	seat	clothes	boot	chance	handsome	felt	pure
T15	love	soul	heart	god	destiny	eternity	oh	life	passion	heaven	angel	dream	thing	nature	woman	think	ye	manuscript	man	celestial	longer	world	felt	paradise	thought	voluptuousness	adore	mysterious	time	feel	definitive	star	ecstasy	caress	young	smile	radiance	compose	light	seek	reality	glance	write	mind	lover	strange	ineffable	plenitude	flower
T16	jondrette	leblanc	benefactor	door	say	sir	snow	wife	chair	corridor	marius	girl	brazier	daughter	hovel	picture	clock	fiacre	fabantou	franc	voice	eye	bed	candle	pistol	moment	yes	tell	charcoal	light	garret	lady	turn	seat	come	coat	look	beard	fireplace	air	vis	pane	neighbor	wall	table	hear	room	sure	den
T17	bed	sleep	candlestick	open	bishop	man	door	room	knapsack	alcove	garden	table	cupboard	silver	window	hand	moment	head	iron	eye	sound	slumber	light	thought	candle	miner	hinge	close	house	old	step	gaze	arm	place	movement	asleep	hour	knowing	throw	push	fall	fell	draw	rise	sort	time	pass	mind	moon
T18	social	undermine	civilization	society	human	progress	ignorance	misery	let	point	law	philosophy	race	shadow	cavern	future	marat	evil	depth	excavation	beneath	man	exist	hatred	work	spectre	low	soul	blackness	babeuf	suffering	light	form	nation	universal	desire	prostitution	utopia	men	selfish	darkness	idea	science	limit	crime	book	individual	satisfaction	destroy
T19	fauchelevent	coffin	digger	grave	cemetery	prioress	mestienne	hearse	father	say	reverend	man	madeleine	fauvent	gardener	dead	vaugirard	card	convent	bell	mother	undertaker	brother	porter	gribier	come	shovelful	men	drink	shovel	peasant	ah	vocal	good	crucifixion	reply	enter	plank	nail	door	corpse	bury	nun	save	melon	valjean	gate	difficulty	old
T20	sewer	paris	subterranean	bruneseau	city	rue	metre	vault	pool	cess	gallery	filth	outlet	ancient	water	branch	seine	belt	hole	present	trench	thousand	grand	stone	passage	drain	saint	form	great	time	grating	police	wash	soil	montmartre	sink	league	net	century	river	work	mire	point	gut	blind	mud	des	tartuffe	line
T21	madeleine	sur	mayor	town	cart	tax	father	arrondissement	country	good	appoint	monsieur	factory	workman	man	rich	fauchelevent	collecting	maire	earn	say	cost	money	thousand	year	salary	sum	horse	ambitious	establish	commerce	place	mr	industry	deputy	service	know	screw	business	visible	laffitte	manufacturer	manufacture	villele	break	le	police	refuse	trade
T22	waterloo	napoleon	wellington	battle	blucher	cambronne	victory	bulow	army	europe	prussian	genius	sword	emperor	throne	june	cent	18th	conqueror	england	france	soldier	hurl	artillery	french	war	grouchy	cannon	bonaparte	empire	plancenoit	counter	field	history	make	germany	plain	win	conquer	historian	genappe	word	divine	mont	road	marshal	cloud	wurmser	lobau
T23	convent	nun	prioress	mother	holy	benedictine	picpus	sacrament	saint	sainte	petit	rule	bernardines	mademoiselle	verga	benoit	order	pupil	sister	novice	boarding	perpetual	year	school	benedictines	adoration	martin	madame	vocal	reverend	parlor	girl	office	young	day	choir	citeaux	church	dismas	practice	archbishop	permission	community	fauvent	garden	attach	altar	permit	coulpe
T24	barricade	insurrection	paris	saint	faubourg	national	guard	people	rue	kill	sword	street	marshal	martin	cartridge	men	merry	general	attack	arm	regiment	shot	army	antoine	fannicot	june	say	government	lafayette	quarter	certain	dragoon	moment	lamarque	bastille	uprising	porte	squadron	insurgent	flag	alarm	company	city	troop	hope	repression	riot	formidable	come
T25	garden	night	flower	forest	grass	tree	branch	leaf	swan	nature	wild	fear	bucket	perfume	tall	cake	invisible	mist	spring	gate	disconcerts	earth	little	bristle	brioche	shadow	desert	moss	gloom	alarm	stone	supernatural	sound	sun	thicket	shroud	walk	obscurity	search	weed	instinct	man	voice	shed	barring	cosmic	germination	wing	aspect
T26	fantine	franc	marguerite	thenardiers	victurnien	debt	pay	letter	fifty	write	say	work	superintendent	woman	workroom	make	little	furniture	teeth	old	petticoat	neighbor	monk	shop	sous	montfermeil	spinster	child	madame	hair	winter	day	comb	coverlet	leave	dealer	people	earn	neighborhood	gossip	send	good	know	obtain	return	palette	girl	begin	indigence
T27	paris	city	make	rome	populace	universe	light	dare	gamin	wine	suburb	nation	day	human	boulevard	laugh	million	faubourg	water	silenus	tiberim	land	disease	great	wedding	roast	ecce	masker	parody	universal	parisian	end	race	child	amator	earth	pere	grace	manure	diderot	laughter	year	tuesday	create	group	beginning	carriage	quarry	notre
T28	gavroche	montparnasse	elephant	pistol	bahorel	say	dresser	urchin	child	bourgeois	apple	brat	eat	ah	picker	shop	est	faute	old	basket	belly	shout	elder	sou	gamin	cartridge	little	brother	break	bayonet	rag	gun	way	voit	good	bullet	march	uns	flee	turnover	hercle	notice	baker	make	sight	comfortable	pick	letter	municipal
T29	sister	fantine	simplice	madeleine	doctor	maire	nun	lie	child	say	mayor	le	portress	infirmary	monsieur	bed	voice	god	morrow	perpetue	invalid	know	good	eye	woman	hand	white	come	day	corn	flowers	oh	tell	asleep	sick	raise	little	cure	fever	room	soon	think	montfermeil	poor	just	haste	potion	remain	calm
T30	tholomyes	favourite	blachevelle	fantine	dahlia	zephine	love	say	listolier	fameuil	bombarda	chat	surprise	young	parent	woman	waiter	lady	diligence	exclaim	aspasia	beautiful	oscar	pretty	make	toulouse	know	sugar	idolize	cloud	sunday	eat	long	ah	good	nice	edon	dinner	pun	girl	mirth	adore	merry	laugh	student	drink	gentleman	quay	elysees
T31	horse	maire	tilbury	scaufflaire	say	le	monsieur	cabriolet	man	road	arras	fleming	league	sir	wheel	yes	brother	wheelwright	inn	street	coachman	reply	travel	window	door	pass	town	walk	come	enter	vehicle	open	traveller	clock	stable	hesdin	morning	night	chamber	tree	harness	plain	hall	house	morrow	master	woman	noise	cashier
T32	courfeyrac	bahorel	portress	tragedy	coffer	combeferre	enjolras	veuvain	man	jacques	marius	say	like	run	mob	friend	rue	young	prouvaire	return	trouser	hat	join	bossuet	lodge	purse	jean	precisely	gill	carry	know	concierge	overshoot	accoutre	gray	artisan	quarter	attention	billettes	steadily	verrerie	triggerless	therese	time	coat	rousseau	youthful	ahead	freckle
T33	infinite	infinity	philosophy	god	_i_	prayer	man	human	deny	nihilism	pray	senator	ideal	intelligent	thought	contemplation	absolute	conscience	mind	idea	let	universe	lead	convent	atheist	soul	necessarily	word	revery	plant	religion	good	unknown	admit	respect	paganism	synagogue	wigwam	buddhism	mahometanism	abyss	adore	nothingness	conception	truth	pagoda	mosque	belief	disproportionately
T34	cloister	convent	monasticism	monastery	community	virtue	ascetic	right	dungeon	century	nineteenth	respect	veil	spain	frock	past	claustration	devotion	believe	salvation	eternal	sacrifice	declaimer	duty	philosophy	spiritual	taking	obit	cenobitism	draco	trimalcion	legislator	egoism	lawgiver	suffers	family	torture	supreme	multiplication	militarism	theorist	anachronism	sneer	priest	caiphas	object	catholic	voltaire	obscurity
T35	sand	water	fontis	foot	ship	sea	man	wave	beach	sink	death	vessel	shore	slime	quay	billow	ocean	plane	mire	swim	support	depth	wind	shout	earth	reach	desperate	head	cloud	quagmire	strength	vault	solid	fling	foam	advance	try	beneath	corpse	exhaust	shadow	incline	immensity	night	horizon	sail	orion	walk	time
T36	gamin	titi	arab	pear	paris	keel	barra	boy	child	small	know	brotherhood	gendarme	homer	faubourg	climb	say	wing	word	fish	strong	traitor	play	chant	constitute	gate	highly	memorable	chance	street	ridiculous	literary	lounger	shout	execution	voltaire	homuncio	cap	saying	brat	wit	malicious	scapegrace	boxing	championnet	vah	amuses	gaminerie	portico
T37	grantaire	enjolras	laigle	joly	bossuet	say	maine	matelote	richefeu	combeferre	meaux	barriere	cafe	courfeyrac	blondeau	bahorel	musain	let	friend	table	domino	du	prouvaire	hand	feuilly	man	cougourde	gibelotte	good	god	bottle	capable	room	wine	place	know	oyster	clusium	make	end	drink	people	meet	revolution	ah	charter	acid	student	gamin
T38	et	qu	je	la	le	que	une	en	ton	nous	dans	ou	lon	quand	tu	vont	fille	au	belle	ce	botte	roi	deux	cart	vous	pour	est	liard	te	avait	zi	tou	qui	dieu	auvergnat	se	avec	amour	elle	sergeant	tin	etait	volume	mon	demandait	foret	il	autre	gavroche
T39	woman	dandy	old	man	spur	teeth	hat	unemployed	morillo	cafe	officer	bolivar	brim	bamatabois	olive	eats	wear	wore	fashionable	men	franc	mustache	income	thousand	little	hair	advantage	livid	worn	period	snow	paris	admire	coat	tall	enormous	say	prove	produce	sou	year	uneven	brimmed	mistress	room	smoke	mustaches	codfish	inactivity
T40	mur	droit	rue	polonceau	picpus	petit	building	wall	lane	aumarais	street	angle	garden	alley	pipe	convent	facade	niche	trapezium	border	linden	left	gibbet	plan	plank	run	tree	tennis	sac	cul	house	ivy	climb	lesser	gable	genrot	right	iron	door	roof	form	precise	main	story	build	abut	remainder	low	branch
T41	president	district	attorney	champmathieu	jury	brevet	galley	usher	cochepaille	court	convict	man	prisoner	chenildieu	audience	lawyer	counsel	witness	hall	judge	say	gervais	defence	theft	accuse	crowd	door	mayor	sur	baloup	moment	gendarme	recognize	word	denial	case	mr	apple	turn	arrest	accusation	spectator	identity	assize	arras	justice	grand	crime	sort
T42	revolt	war	insurrection	uprising	riot	tacitus	france	progress	caesar	july	right	revolution	cost	tyrant	civil	power	popular	battle	universal	race	history	juvenal	justice	people	rome	great	million	movement	wrong	approximation	FALSE	day	pathetic	question	ideal	point	bloodshed	school	force	columbus	fraction	wisdom	14th	protest	suffrage	foreign	sword	calamity	assassin
T43	brujon	babet	montparnasse	eponine	claquesous	guelemer	ruffian	gueulemer	thenardier	prison	minette	dormitory	crime	magnon	patron	roof	prisoner	police	men	say	ventriloquist	rope	wall	force	gate	charlemagne	yard	railing	biscuit	teeth	plumet	bar	ai	building	alias	prowler	confinement	address	postilion	commission	note	rue	salpetriere	ve	hand	madelonettes	air	dog	flue
T44	esprit	luc	century	vulgar	age	society	servandoni	gillenormand	immure	opera	journal	abandoning	swerve	invariable	receive	sixteen	frivolous	seventy	antiquate	evening	eighteenth	fashionable	germain	minister	sulpice	zenith	day	eighty	elegance	faubourg	young	dress	saint	din	marais	deserve	hair	rule	venerable	attain	close	beauty	shutter	restoration	levantin	periphrase	londrin	camargo	gillenorman
T45	mabeuf	plutarque	book	flora	old	indigo	father	garden	sell	day	copy	mother	man	laertius	read	rhododendron	minister	herbarium	bookseller	diogenes	buy	say	hedge	goblin	unhook	cauteretz	bookcase	owe	montparnasse	water	volume	dinner	reading	franc	warden	gardener	purse	manuscript	austerlitz	bread	return	infantile	sous	money	jardin	plantes	des	colonel	opinion
T46	hucheloup	rue	wine	barricade	shop	chanvrerie	mondetour	mame	matelote	table	gibelotte	truanderie	precheurs	courfeyrac	house	street	father	rambuteau	halle	cask	cartridge	glass	floor	petite	omnibus	narrow	cygne	denis	stones	gun	carpes	widow	bar	paving	paint	gras	form	basket	la	cabaret	powder	door	box	homely	barrel	saint	angle	dray	staircase
T47	boulatruelle	forest	treasure	road	mender	montfermeil	man	tree	devil	glade	thicket	tryphon	shovel	pickaxe	blaru	stone	coffer	hole	zinc	pick	lagny	wood	gagny	horn	search	dig	beech	person	distance	heap	sum	lively	hour	time	ambush	probably	escape	make	money	thousand	reader	bury	sieur	card	underbrush	mer	appear	candlestick	supervision
T48	let	arab	doctor	populace	indignantly	street	light	people	parisian	aloud	paint	toil	bare	burke	abjectnesses	arrant	lavishly	galileo	rag	fex	montfaucon	opacity	newton	porter	rapee	crowd	urbis	cicero	knacker	joyously	malediction	alphabet	oak	marseillaise	obstinately	crystal	exclaims	grown	sparrow	sow	proclaim	rabble	transfiguration	xii	transparent	type	barefoot	deaf	vile
T49	slang	language	le	historian	word	dialect	tongue	galley	say	study	la	metaphor	thief	phrase	talk	song	chain	century	speak	man	rabouin	argot	social	fact	sense	philosopher	fetter	come	theft	secret	idea	hunger	evil	foot	eighteenth	prison	day	mac	thunes	metaphorical	levantine	feel	heart	conflict	society	convict	hare	executioner	dab
T50	vi	plank	eighty	voice	shovelful	coffin	rob	galley	bind	felt	magloire	child	exempts	security	ei	aeternam	alii	send	calumny	hear	renown	start	table	baptistine	fell	royal	madame	miserables	maid	duly	insist	stone	knee	philosophy	matt	sing	upper	jacquin	alms	mean	school	badly	solemn	fully	exterior	bridge	despair	mestienne	ignorant
[truncated: 1 more columns]
