# Supplementary material for: Modeling narrative structure and dynamics with networks, sentiment analysis, and topic modeling
Source: PLoS One. 2019 Dec 4;14(12):e0226025. doi: 10.1371/journal.pone.0226025 (PMC6892538; doi:10.1371/journal.pone.0226025)
Supplement: S5 File — (DAT) [file pone.0226025.s005.dat]

# Each line gives the Chapter Number followed by the chapter's association strengths with each topic (50 values)
1	0	0	0	0	0	0	0.000864048	0.623870119	0.001262648	0	0	0.039140976	0	0	0	0.011946486	0	0	0	0	0	0.033800469	0	0.003574968	0	0.015551792	0	0	0	0.001805692	0.022747419	0.131748186	0	0	0	0	0.004041106	0	0	0	0	0.016067845	0.014491056	0	0	0.0053066	0	0.071690542	0
2	0	0.003770877	0	0	0	0	0.008274221	0.886800881	0	0	0	0.015607941	0.013130289	0	0	0.007067843	0	0	0	0	0	0	0	0	0	0	0	0	0	0	0	0.018157893	0	0	0	0	0.022319319	0	0	0	0	0	0.003188181	0	0	0.021682555	0	0	0
3	0	0	0	0	0	0	0	0.401734171	0.045752608	0	0	0.151708601	0	0	0	0	0.037954518	0	0	0	0.013723602	0.006839383	0	0	0	0	0	0	0	0	0	0.011878843	0	0	0	0	0.021184483	0.019667037	0.018596426	0.018669958	0	0	0	0	0	0.003065463	0.000673488	0.17380971	0.022555639
4	0	0.002890607	0.003199683	0.010031587	0.000848976	0	0	0.41037459	0	0.013345061	0.001305927	0.016861779	0	0.036608008	0	0	0.003385287	0.005885821	0	0	0.003804716	0.010142652	0	0	0.000607761	0.011076245	0	0	0.008930412	0.001433863	0.076446109	0.054394286	0	0	0.020684353	0	0	0.068511304	0.083056809	0	0.02086027	0	0	0	0.005101831	0	0.020614396	0.049153474	0.014732831
5	0.002085432	0	0	0	0	0	0	0.699278018	0.000629091	0	0	0.00627955	0	0.00074318	0	0.013457816	0	0	0.016268609	0	0.003092998	0	0.019841591	0	0	0	0.002090625	0	0.086378956	0	0.020897194	0	0	0.001620467	0	0.02588385	0.01292151	0	0	0	0.014147133	0	0.023448172	0	0	0.046477888	0	0.004457922	0
6	0	0	0	0	0	0	0	0.632174377	0	0	0	0	0	0	0	0.006335645	0	0.150937384	0	0	0	0	0	0	0	0	0	0.16984618	0	0	0	0	0.021976666	0	0	0	0	0	0	0	0	0	0	0.018729748	0	0	0	0	0
7	0	0	0	0	0	0	0	0.670802135	0.007410243	0	0	0	0	0.124664937	0	0	0.005228455	0	0	0.00801088	0.048466558	0	0	0	0	0.010977199	0.009960724	0	0	0.027811126	0.020990118	0	0	0.004030458	0.024550136	0	0	0	0.004666062	0	0	0	0	0	0	0	0.013965014	0.00818191	0.009481095
8	0	0	0	0.000297649	0	0	0	0.306256161	0	0.016305793	0	0	0	0	0.019565896	0	0.032979203	0	0	0.011039177	0	0.020764511	0	0	0.011829312	0.001641129	0.012767697	0	0	0	0	0	0	0	0.425585164	0	0	0	0.011702535	0.083531807	0.001102351	0	0	0	0	0	0.031582464	0.013049152	0
9	0.009757716	0.01800506	0	0.007857797	0	0	0.007785554	0.670826645	0.005047514	0.010978555	0	0	0	0	0	0	0	0.044296657	0.005828286	0	0	0.021966162	0	0	0.015609387	0.01345651	0	0	0	0	0	0.010444081	0	0.027804816	0.006069884	0.017779169	0.037039043	0	0	0	0	3.53E-05	0	0.006061323	0	0	0	0.019805746	0.043544793
10	0.002157734	0	0.007650125	0.010280502	0.002254707	0	0	0.481353512	0	0.004437098	0.013748956	0	0	0	0	0	0.013131578	0	0	0	0.002449208	0	0	0	0	0	0	0.01948925	0	0	0.019483289	0.107817124	0	0.0142033	0.064851145	0	0	0	0.057056066	0.035078705	0.041173666	0	0	0	0	0	0.004529399	0.057731229	0.031998331
11	0	0	0	0	0	0	0.004533921	0.52643202	0.008180858	0	0	0	0	0	0	0	0	0	0	0	0	0	0.002393043	0	0	0	0	0	0	0	0.069195513	0.14879006	0	0	0.008656847	0	0	0	0.029007362	0.022427277	0	0.131137662	0	0	0.017499924	0	0.011799774	0.011456402	0
12	0	0	0	0	0	0	0.021349911	0.520624479	0.00058411	0	0	0.01551316	0	0	0.006906113	0.005797877	0.008194676	0	0	0	0	0	0.013984278	0	0	0	0.000940582	0	0	0	0.01237579	0.060231682	0	0.043575179	0.006464258	0	0	0.016584292	0.034648176	0.06841254	0	0.077945646	0.044696923	0	0	0	0.027599174	0.013571153	0
13	0	0	0	0	0	0	0	0.157652292	0	0.001059581	0	0	0	0.025711779	0	0	0	0	0	0	0	0	0.020203255	0	0	0	0	0.050230907	0.006841483	0	0.287232456	0.012192405	0	0.005445181	0.192634221	0.155491463	0	0.016076939	0.001020847	0	0.007380731	0	0.003863992	0	0	0	0.037158964	0	0
14	0	0	0	0	0	0	0.009791248	0.172310008	0	0.000925611	0	0	0	0	0	0	0	0.000752976	0	0	0	0	0	0	0	0	0	0	0	0.008672974	0.300880668	0.000375269	0	0.005821314	0.38958928	0.002838677	0	0	0.04136056	0	0.002680706	0.021257027	0.005329353	0	0.030902238	0.006512092	0	0	0
15	0	0	0.005186898	0	0	0.0816609	0	0.021823403	0	0.010049938	0	0	0.006676697	0	0	0	0	0.127261282	0.035019848	0	0.003517035	0	0.027118389	0.014636096	0.008341326	0	0.004136976	0.224372959	0.002219307	0	0	0	0.034894908	0	0	0.007867061	0.01240312	0.071603139	0	0	0.010561858	0.005150144	0	0	0.005175725	0	0	0.049216448	0.217508732
16	0.006425779	0	0.001115299	0	0.009004897	0.00360964	0	0.719289935	0	0	0.017511264	0	0	0.007586352	0	0.021594288	0	0.067756585	0.007210914	0	0	0.017233298	0.006022165	0	0	0	0.008795606	0	0	0	0	0	0.015677833	0	0	0	0	0	0	0	0	0	0.01361861	0.070642987	0.006904549	0	0	0	0
17	0	0.039814816	0	0	0	0.042196371	0	0.650690302	0	0	0.00041568	0	0	0	0	0	0	0	0	0	0	0	0	0	0	0.014254302	0	0.152100902	0	0	0	0	0	0	0	0	0.002599941	0	0	0	0	0	0	0	0	0	0	0.009157391	0.054273212
18	0	0.121676544	0	0.006453138	0	0.020971328	0	0.383028154	0	0.0493592	0	0	0	0.019147854	0	0	0.01544571	0	0	0	0.007075309	0	0	0.000499357	0.070510244	0.007048106	0	0	0.020022026	0	0	0.01517991	0	0	0.022858818	0	0.013015122	0	0.000279673	0	0	0	0	0	0	0	0.005566278	0.037209746	0.184653482
19	0	0	0	0	0	0	0	0.468719439	0	0	0	0	0	0.038235674	0	0	0	0	0	0	0	0	0	0.005466114	0	0	0	0.487578773	0	0	0	0	0	0	0	0	0	0	0	0	0	0	0	0	0	0	0	0	0
20	0	0.466413182	0	0	0	0	0	0.009692543	0.03134942	0	0	0	0.010658659	0.059388287	0	0.016607171	0	0.012991912	0.010037387	0.00297559	0.014105927	0	0	0	0	0.02361264	0	0	0.002270868	0	0.005057168	0	0.003582226	0.005418853	0	0.002597247	0	0	0.008355183	0	0.016255049	0	0.009800818	0.019720783	0.0003645	0.008850511	0	0.23913157	0.003740955
21	0	0.341418865	0	0	0	0	0	0.002035426	0	0	0	0.016191962	0.000536249	0	0	0	0	0	0	0	0.011775923	0	0	0.005084924	0	0.050275729	0.002918879	0.018450176	0	0	0.088700993	0	0	0.014690963	0.002565532	0.003496949	0	0.000362158	0.263413566	0	0.033800037	0	0.00295614	0	0	0	0	0.051871897	0
22	0	0	0	0	0	0	0	0	0	0	0	0	0	0	0	0	0	0	0	0	0	0	0	0	0	0	0	0	0	0	0.004238207	0	0	0	0.09955837	0	0	0	0.017978053	0	0.877515371	0	0.000709998	0	0	0	0	0	0
23	0	0.30065539	0	0.003467762	0	0.024661997	0	0.022721777	0	0	0.004548681	0	0	0	0	0	0	0	0	0.012349379	0.048075327	0	0.005149972	0.005061552	0	0.025426567	0.003939974	0	0.004938986	0	0	0	0	0.027647138	0.0068414	0	0.159499345	0	0.044628008	0.005621916	0	0	0.153925835	0.023374847	0	0.006805367	0.006610862	0	0
24	0	0.094745944	0	0	0	0	0.00511034	0	0	0	0	0	0.018794374	0	0	0	0	0	0	0	0	0	0	0	0	0	0	0.881349342	0	0	0	0	0	0	0	0	0	0	0	0	0	0	0	0	0	0	0	0	0
25	0	0.243430364	0.000252003	0	0	0	0	0.040270706	0.0018175	0	0	0	1.18E-05	0	0	0	0	0	0	0	0	0	0	0	0	0	0	0.672292737	0	0	0.027539472	0	0	0.012992966	0	0	0	0	5.78E-05	0	0	0.001334681	0	0	0	0	0	0	0
26	0	0.235289098	0	0	0	0	0	0.716162674	0	0	0	0	0	0	0	0	0	0	0	0	0	0	0	0	0	0	0	0.048548228	0	0	0	0	0	0	0	0	0	0	0	0	0	0	0	0	0	0	0	0	0
27	0	0.355015723	0	0	0	0.016542169	0	0.120018174	0.014078736	0	0	0	0	0.012630317	0	0	0	0	0	0	0.008750634	0	0.002396787	0.001343245	0.016212222	0.006251461	0.00069637	0.107963553	0	0.000846877	0.037905908	0	0	0	0.010458472	0.056021451	0	0	0.012328458	0	0.057728618	0	0	0	0	0	0.001700428	0.113668058	0.011780049
28	0	0	0	0	0	0	0	0.090945313	0.017687222	0	0	0.005440179	0	0	0.006297852	0.040059146	0	0	0.138976535	0.007197903	0	0.023680464	0	0	0.008020565	0	0.02297566	0	0.017987071	0.005122137	0	0.391505536	0	0	0	0	0.011467491	0.021574505	0	0.001943674	0	0.075219657	0.045022827	0.001510659	0.021968228	0.045397377	0	0	0
29	0	0	0	0	0	0	0	0	0.002644151	0	0	0	0.002970056	0.014275387	0.775396135	0	0	0	0	0	0	0	0.00335479	0	0	0	0	0	0	0	0.030328927	0	0	0	0	0	0.115935608	0.001908727	0.004818537	0	0	0.023351679	0.004440031	0	0	0	0	0.020575971	0
30	0	0	0	0	0	0	0.019411208	0	0.008856758	0	0	0	0.002437135	0.050822498	0.52023319	0	0	0	0	0.005313554	0.006599017	0.009603406	0.090729786	0	0	0	0.015920731	0.003189992	0	0	0.023119612	0.023540414	0	0	0	0.01777626	0.11689861	0	0	0	0.015211537	0	0.018250341	0	0.008805694	0.043280256	0	0	0
31	0	0	0	0	0	0	0	0	0	0	0	0	0	0	0.514430213	0.006107522	0	0	0	0	0	0	0	0	0	0	0.002727125	0	0	0.003716098	0.077364215	0.008941286	0	0	0	0.295435801	0	0	0	0	0	0	0.013606616	0	0	0.077671125	0	0	0
32	0	0	0	0	0.01129197	0	0	0	0.011625446	0	0	0	0	0	0.057661643	0	0	0	0	0	0	0	0	0	0	0	0	0.105669031	0.002007033	0.03445011	0	0.142915385	0.09640558	0	0	0	0	0.029290164	0	0.060096342	0.013137206	0	0	0	0	0.435450091	0	0	0
33	0	0	0	0	0	0	0	0	0	0	0	0	0	0	0	0	0	0	0	0	0	0	0	0	0	0	0	0	0	0	0	0	0	0	0	0	0	0	0	0	0	0	0	0	0	0	0	0	0
34	0	0	0	0	0	0	0	0	0	0	0.000874544	0	0	0	0.885608693	0	0	0	0	0	0	0	0	0	0.005216697	0	0	0.020271399	0	0	0.088028667	0	0	0	0	0	0	0	0	0	0	0	0	0	0	0	0	0	0
35	0.006510206	0	0.000792721	0.001141805	0	0	0	0.012717094	0	0	0	0	0	0	0.728240377	0	0.010129263	0	0	0	0	0	0	0	0.005467924	0.008734597	0	0	0	0	0.051398559	0.004492856	0	0.034753655	0.012039527	0	0	0.079029656	0.009787184	0.016463639	0	0.001261602	0	0	0	0	0.017039334	0	0
36	0	0	0	0	0	0	0	0	0	0	0	0	0	0	0.837434815	0	0	0	0	0	0	0	0	0	0	0	0	0	0	0.118315179	0	0	0	0	0.003824886	0	0	0	0	0	0	0	0	0	0	0	0	0	0.040425119
37	0	0	0.015512489	0.014718506	0.007104272	0	0	0	0	0	0.005227765	0	0	0.008918997	0.785645965	0	0	0.004194999	0.00473114	0	0.003077103	0	0	0.0127686	0	0	0	0	0	0	0	0	0	0	0	0	0.05634461	0	0	0	0.0071878	0	0	0	0	0	0	0.025897897	0.043269484
38	0.029019375	0	0	0	0	0.229761097	0	0	0	0	0	0	0.002553009	0.015152008	0.12154447	0.026028875	0	0.031671685	0	0	0.00100452	0	0.031935304	0	0	0	0	0	0	0	0	0	0	0	0	0.000599248	0.134587617	0.023069611	0	0	0	0.007330974	0	0	0	0	0	0.344353121	0.001389085
39	0	0	0	0	0	0.394734736	0	0.036374743	0	0	0	0	0	0	0.013911045	0.012617063	0	0	0	0	0	0.01943164	0.023882636	0	0	0.025965622	0.021241668	0	0	0	0.100358593	0.025669613	0	0	0	0	0	0.055598887	0.160621106	0.005314511	0	0	0.075783615	0.001974628	0.017758876	0	0	0.008761018	0
40	0.202598277	0	0	0	0	0.28669125	0	0	0	0	0	0	0	0	0	0.002800697	0	0	0	0	0	0	0	0	0	0	0	0	0	0	0	0	0	0	0	0	0.141823686	0	0	0	0	0	0	0	0	0	0	0.36608609	0
41	0.024016903	0	0	0	0	0	0	0	0.005143728	0	0	0.488780266	0.022229835	0	0	0	0	0	0	0	0.034831466	0	0	0	0	0.016079093	0	0.044807847	0	0	0	0.059068522	0	0.013591656	0	0	0.229751043	0	0	0	0	0.000209917	0	0	0	0	0	0.04318212	0
42	0	0	0	0.009339732	0	0	0	0.026981778	0	0	0.00123928	0.747295558	0	0	0.005016468	0	0.001840564	0	0	0	0	0.012687237	0	0	0	0	0	0	0.012567205	0	0	0.034238909	0.003762789	0.000761821	0.014780437	0	0	0.032556211	0.014528432	0.002264174	0	0	0.004468874	0	0	0	0	0.07567053	0
43	0.003437958	0	0.002205264	0	0	0.002271369	0	0.029131488	0	0.006184946	0	0.199103742	0	0	0.000434886	0	0.001578549	0.108240778	0	0	0.016565856	0.021525612	0	0.042994931	0	0.034811695	0	0.046117596	0.02258866	0	0.070883595	0	0	0.003898787	0.070659919	0.013311345	0.043327319	0.07667114	0	0.07566887	0	0	0.009002886	0	0	0	0.011226724	0.057085165	0.03107092
44	0	0	0	0	0	0	0	0.239208289	0	0	0	0.350747979	0	0.023471914	0	0	0	0	0	0	0	0	0	0	0	0	0	0	0	0	0.359427764	0	0	0	0	0	0	0	0	0	0	0	0.027144053	0	0	0	0	0	0
45	0	0	0	0	0.415809393	0	0	0.005943468	0	0	0	0.279516983	0	0	0	0	0	0	0	0	0.002658189	0	0.003986362	0	0	0.012565726	0	0	0	0	0.02658561	0.012518982	0	0	0.056844391	0.025684816	0	0.033593105	0.084144072	0	0	0	0.003868235	0	0	0	0.001831782	0.019905355	0
46	0	0	0	0	0.107782006	0	0	0	0	0.192354813	0	0.641370456	0	0	0	0	0	0	0	0	0	0	0	0	0.000233003	0	0	0	0	0.002644238	0	0	0	0	0	0	0	0	0	0	0.02871849	0	0	0.018759724	0	0	0	0	0.008137271
47	0	0	0	0	0.009162169	0	0.007319332	0	0	0.116184907	0	0.767317743	0.015533698	0.01805593	0	0	0	0	0.006639582	0	0	0	0	0	0	0	0	0	0	0	0	0	0	0	0	0	0.059455332	0	0	0	0	0	0	0	0	0.000124409	0.000206899	0	0
48	0.00228881	0	0	0	0.010081875	0.067694478	0	0.031978955	0	0	0	0	0	0	0	0.002434362	0	0	0	0	0.019876458	0	0	0	0	0	0	0	0	0	0.012939925	0	0.034385991	0	0	0	0.785465668	0	0	0.015804732	0	0	0	0	0	0	0.016966202	0	0
49	0	0	0	0	0	0	0	0	0	0	0	0.155242859	0	0	0	0	0	0	0	0	0	0	0	0	0	0	0	0.013476915	0	0	0.002376879	0	0	0	0	0	0.816924481	0	0.001790186	0	0	0	0	0	0	0	0.010188681	0	0
50	0.054172468	0	0.013692933	0	0	0	0	0	0.006122022	0.000953507	0.003307402	0	0.002136962	0.037073418	0.021212216	0	0	0.001106733	0.012369098	0.018889557	0	0	0.008433945	0	0.002726513	0.012599474	0	0.048746635	0	0	0	0	0	0	0	0	0.729598024	0	0	0	0.01056399	0.016007045	0	0	0	0	0	0	0.000288059
51	0	0	0	0	0	0	0	0	0	0	0	0	0	0.025414249	0.030596576	0	0	0	0	0	0	0	0	0	0	0	0	0	0	0	0	0	0	0	0	0	0.321188822	0	0.622800353	0	0	0	0	0	0	0	0	0	0
52	0	0	0	0	0.005079762	0	0	0	0	0	0	0	0	0	0	0	0	0	0	0	0	0	0	0	0	0	0	0	0	0	0	0	0	0	0	0	0	0.994920238	0	0	0	0	0	0	0	0	0	0	0
53	0.028990039	0	0	0	0.423839274	0	0	0	0	0	0.009001439	0.197101857	0	0.112546564	0.007795258	0	0	0	0	0.002799871	0	0	0	0	0	0.003833003	0	0	0	0	0.019773115	0	0	0	0	0	0.091752278	0.039365559	0.004167998	0	0	0	0	0	0	0	0.001704555	0.001794471	0.03955105
54	0.108839632	0	0	0	0.022631283	0.125756138	0	0	0	0	0	0.243497834	0	0.299505241	0.003949882	0	0	0	0	0	0	0	0	0	0	0	0	0	0	0	0	0	0	0	0	0	0.195819991	0	0	0	0	0	0	0	0	0	0	0	0
55	0	0.189405169	0	0	0.382324622	0	0	0	0	0	0	0.282396267	0	0.039480823	0	0	0	0	0	0	0	0	0	0	0	0	0	0	0	0	0	0	0	0	0	0	0	0	0	0	0	0	0	0	0	0	0	0	0
56	0	0	0	0	0	0	0	0	0	0	0	0	0	0.933606215	0	0.024254119	0	0	0	0	0	0	0	0	0	0	0	0	0	0	0	0	0	0	0	0	0	0	0	0	0	0	0	0	0	0	0.042139666	0	0
57	0	0	0	0	0	0	0	0	0	0	0	0.362658957	0	0.035982288	0	0	0	0	0	0	0	0	0	0	0	0	0	0	0	0	0	0	0	0	0	0	0	0	0	0	0	0	0	0	0	0	0	0	0.601358755
58	0.002734912	0.131131317	0.010244738	0.010874954	0.039278824	0.004882922	0	0.073139451	0	0.004133948	9.83E-05	0.076447715	0	0.012192967	0	0	0	0	0	0	0.008767327	0	0	0	0	0.029488375	0	0.139675847	0	0	0.063328189	0.007270903	0	0.015240282	0.086340006	0	0.01692755	0.004755936	0.046996798	0.017049031	0.018235136	0.006242964	0	0	0	0	0.016589782	0.05639689	0.015615503
59	0	0	0.004603238	0	0	0	0	0	0	0	0	0	0.030602558	0.000481278	0	0	0	0.05263892	0	0	0	0	0	0	0	0	0	0.043710849	0.001404077	0	0.018985206	0	0	0	0	0.131018985	0	0	0	0	0	0	0	0	0	0	0	0	0.716554889
60	0	0	0	0	0.01929482	0	0.007356099	0	0.058244321	0	0	0	0	0	0.002034995	0	0	0	0	0	0.040309641	0	0	0	0	0	0.000635902	0	0	0	0.012646688	0	0	0.003027108	0.011803866	0	0.00322425	0	0.010597676	0	0.010165389	0	0	0.000103679	0	0.012812223	0	0.020713797	0.781775915
61	0.081732106	0	0	0	0	0	0	0	0	0	0.00184681	0	0	0.751022916	0.021611408	0.007224767	0	0	0	0	0.009995467	0	0.003025661	0	0	0	0	0.007527545	0	0	0	0	0	0	0	0	0.077746996	0	0	0	0	0	0.000618019	0.015304601	0.0006532	0.021690504	0	0	0
62	0	0	0	0	0	0	0	0.051945301	0	0	0.020504252	0	0	0	0	0	0	0.097698196	0.033631469	0	0	0.012555748	0	0	0	0	0	0	0	0	0	0	0.000476322	0	0	0	0	0	0	0	0	0	0	0	0.00790716	0	0	0	0.363415096
63	0.020747918	0	0	0	0	0	0	0	0	0	0.025039462	0.170917578	0	0.001290569	0	0	0	0.316489001	0.00241694	0	0	0	0	0	0	0	0	0.087801843	0	0.001167501	0	0	0	0	0	0	0.026304929	0	0	0	0	0	0.004104524	0	0	0	0	0	0.031917497
64	0	0.21055206	0	0	0.017068531	0	0.000390332	0	0.00598467	0	0	0	0.019769353	0	0	0.003453171	0.000732429	4.54E-05	0	0	0	0	0.003980998	0	0	0.006725382	0	0	0	0	0	0.020405982	0.000112716	0.018302944	0.027568225	0.02048165	0	0.010411925	0.011359217	0.010045741	0.002327637	0	0	0	0	0.013674208	0	0.001293644	0
65	0	0.113365358	0	0	0.03094605	0	0	0	0	0.005482727	0	0	0	0	0.000164318	0	0	0	0	0.028418754	0	0	0	0.000275959	0	0	0	0	0.012064122	0	0	0	0	0	0	0	0	0	0	0	0	0	0	0	0	0	0	0.032742337	0
66	0	0.102970372	0	0.006866791	0	0	0	0	0	0	0	0.127173467	0	0.02140969	0	0	0	0	0	0	0	0	0	0	0	0	0	0	0	0	0	0	0	0	0	0	0	0	0	0.003909008	0	0	0	0	0	0	0	0	0
67	0.011767767	0	0	0	0	0	0	0	0	0	0	0.113922225	0	0.7426787	0	0	0	0	0	0	0	0	0.008462474	0	0	0	0	0.048559503	0	0	0.001990954	0	0	0	0	0	0	0	0	0	0	0	0.00162335	0	0	0	0	0.000478233	0.070516794
68	0.148287514	0	0	0	0.018456311	0	0	0	0	0	0.005152674	0.057879392	0	0.422521047	0.032901273	0	0	0	0	0	0	0	0.001532031	0	0	0	0	0.027407763	0	0	0	0	0	0	0	0.0049518	0.133342954	0	0	0.013131246	0	0	0	0	0	0	0	0.134435995	0
69	0	0.071544593	0	0	0.402849286	0	0	0	0	0	0	0.158440906	0	0.029025216	0	0	0	0	0	0	0	0	0	0	0	0	0	0	0	0	0	0	0	0	0	0	0.007418393	0	0	0	0	0.000343649	0	0	0	0	0	0	0
70	0	0.30286356	0	0	0.386599935	0	0	0	0	0	0	0	0	0.197949013	0.019526281	0	0	0	0	0	0	0	0	0	0	0	0	0.011766766	0	0	0	0	0	0	0	0	0.078308898	0	0	0	0	0	0	0	0	0	0	0	0.002985548
71	0	0.126012017	0	0	0.150611778	0	0	0.030770893	0	0.000979647	0.001144206	0.066720528	0	0.396552801	0	0.019341399	0	0.050200195	0	0	0.000638509	0	0	0.014828841	0	0	0	0.076757285	0.002247444	0	0	0	0	0	4.93E-05	0	0	0.025932981	0	0	0	0	0	0	0	0	0	0	0.026985365
72	0	0	0	0	0	0	0	0	0.091900718	0	0	0	0	0	0	0	0	0.769660751	0	0	0.075728425	0	0	0	0	0	0	0	0	0	0	0	0	0	0	0	0	0	0	0	0	0.009242798	0	0	0	0	0	0	0.053467308
73	0	0	0.014135488	0	0	0	0	0	0.220002023	0.013364265	0	0	0.017711954	0	0	0	0	0.714956743	0	0	0.009977192	0.000765572	0	0	0	0	0	0	0.007265001	0	0	0	0	0	0	0	0	0	0	0	0	0.001821762	0	0	0	0	0	0	0
74	0	0.011168613	0.032660399	0	0	0	0.003911703	0	0.07645851	0	0	0	0.003991555	0	0	0.005534527	0	0	0.005977346	0.000719269	0.003518463	0	0.001261084	0	0	0.030949312	0	0	0	0	0.004955722	0	0	0.061923666	0	0	0.037784342	0	0	0	0.007198725	0.699864933	0.00275936	0	0	0	0	0.005813275	0
75	0	0.09167725	0	0	0.000898858	0	0	0	0.501566941	0	0.001009098	0	0.033431641	0	0	0	0	0.006389655	0	0	0.01431796	0	0.002659745	0	0	0	0.005018202	0.004769435	0	0	0	0	0	0.036761171	0	0.007121406	0	0.00291415	0.008570986	0.003358663	0	0.223863441	0.004733769	0	0	0.024877055	0.006167419	0	0.019893157
76	0	0	0	0	0	0	0	0	0.827128229	0	0	0	0.000988576	0	0	0.012324618	0	0	0.006622561	0	0	0	0.005233408	0	0	0.027796686	0	0	0	0	0	0	0	0.039245237	0	0	0	0	0	0.007499854	0.02353942	0.045970555	0.003650856	0	0	0	0	0	0
77	0	0	0	0	0	0	0	0	0.93005824	0	0	0	0.010993329	0	0	0	0	0	0	0	0	0	0	0	0	0	0	0	0	0.009513814	0	0	0	0	0	0	0	0	0	0	0	0	0.00363826	0.045796358	0	0	0	0	0
78	0.003379117	0.03324561	0	0	0	0	0.024686352	0.016001243	0.596557118	0.005476394	0.004981991	0	0	0	0.005031141	0.002868629	0.000680134	0	0	0	0.025244424	0	0	0.003241899	0	0	0	0	0	0	0	0	0.009009658	0	0	0	0.003951677	0	0	0	0	0.167544741	0.004966774	0	0	0.003716666	0.008366161	0.001465964	0.079584306
79	0.000697369	0	0.026809533	0	0	0.001999196	0	0	0.819430303	0	0	0	0	0	0	0.008524158	0	0	0.008624766	0.000531214	0.004141262	0	0.002207618	0	0	0	0	0.019419267	0	0	0.000353133	0	0.016449282	0	0	0	0.000490913	0	0	0	0	0.088915709	0	0	0	0	0	0	0
80	0	0	0.001794069	0	0	0	0.005869087	0	0.762033114	0.00546689	0	0	0	0	0	0	0	0	0	0	0	0	0	0	0.004381697	0	0	0.00712073	0	0	0.008572111	0.003451564	0.00072954	0	0.058548302	0	0	0	0.04907694	0	0.023888	0	0	0	0	0	0	0	0.069067956
81	0	0	0	0	0	0	0	0	1	0	0	0	0	0	0	0	0	0	0	0	0	0	0	0	0	0	0	0	0	0	0	0	0	0	0	0	0	0	0	0	0	0	0	0	0	0	0	0	0
82	0	0	0	0	0	0	0	0	0.173355504	0	0	0	0	0.002912185	0	0	0	0	0.033834034	0	0.024503768	0	0	0	0	0	0	0	0	0	0	0	0	0	0.008073984	0	0	0	0	0	0	0.708460749	0	0	0.034083255	0	0	0	0.014776519
83	0	0	0.058129687	0.001740821	0	0	0	0	0.632756951	0	0	0	0	0.000233804	0	0	0	0	0	0	0	0	0	0	0.00814508	0	0.008776878	0	0	0	0	0	0	0	0	0.005824981	0	0	0	0	0.029142404	0.117753165	0	0.000870348	0.13662588	0	0	0	0
84	0	0	0.003998355	0	0	0	0	0	0.306518202	0	0	0	0	0	0	0	0	0	0	0.001967133	0.008490116	0	0	0	0	0	0	0	0	0	0	0	0	0	0	0	0	0	0	0	0.046914144	0.461143197	0	0	0.108101518	0	0.002255278	0	0.060612057
85	0	0.045219938	0.11431453	0	0	0	0	0	0.568551352	0	0	0	0	0	0	0	0	0.066493095	0	0	0	0	0	0	0	0	0.000244431	0.000133753	0	0	0	0	0	0	0	0	0	0.006543109	0.032175474	0	0.123466032	0	0	0	0.030910495	0.011947791	0	0	0
86	0	0.005265327	0.041913718	0	0.004149792	0	0	0	0	0	0.013785693	0	0.007592504	0.003409495	0	0	0	0	0	0	0	0	0	0	0	0.006001678	0.006467551	0	0	0	0	0	0	0	0	0	0	0.004656047	0	0.016112248	0.025615929	0.818827125	0	0	0	0.021766449	0	0	0.016904015
87	0	0	0	0	0	0	0	0	0.189036394	0	0	0	0	0	0	0	0	0	0	0	0	0	0	0	0	0	0	0	0	0	0	0	0	0	0	0	0	0	0	0	0	0.810963606	0	0	0	0	0	0	0
88	0	0.004701693	0	0	0	0	0	0	0	0	0	0	0	0	0	0	0	0	0	0	0	0	0	0	0	0	0	0	0	0	0	0.212916654	0	0	0	0	0	0	0	0	0	0.782381653	0	0	0	0	0	0	0
89	0	0	0	0	0	0	0	0	0	0.014316023	0	0.009584975	0	0.008601901	0	0	0	0	0	0	0	0	0.005125979	0	0	0	0	0	0	0	0	0.476857926	0	0	0	0.055189332	0	0	0	0	0	0.407235799	0.01376046	0	0	0.009327606	0	0	0
90	0	0.00665306	0.008332945	0.009682469	0.003132926	0.038134733	0	0	0.322947033	0.017984415	0	0	0	0	0	0	0	0.007662551	0	0.015896096	0.051469583	0.005139869	0	0.008852348	0.004586866	0.011363854	0	0.068106033	0	0	0.008427117	0	0	0.004618385	0	0.05123605	0	0.049652359	0.023464265	0.008062481	0.060176068	0.153515701	0	0	0	0	0.000594891	0.001562695	0.04947467
91	0	0.368850133	0	0	0	0	0.003412006	0	0.000957742	0	0	0.471933327	0	0	0	0.003933224	0	0	0	0.009715291	0.01733861	0	0	0	0	0.001197228	0	0	0	0.002227596	0	0.046065369	0	0	0	0	0	0	0	0	0	0	0.005966834	0	0	0.026095589	0	0	0
92	0	0.004106481	0	0	0	0.060473193	0	0	0	0.004678471	0	0	0	0	0	0	0	0	0	0	0.906411349	0	0	0	0	0.000522955	0	0	0	0	0	0	0	0	0	0	0	0	0	0.009032986	0	0	0	0.014774566	0	0	0	0	0
93	0	0.015662519	0.034398841	0	0	0	0	0	0.027163239	0	0	0	0.009142704	0	0.00364843	0.015535382	0	0	0	0.023665167	0.013622447	0.000108807	0	0	0	0.00656794	0.011597147	0.00166183	0.000145102	0	0	0.147492637	0	0.217457769	0	0	0	0.031771799	0	0	0.34602232	0.050039606	0	0	0	0	0	0	0
94	0.062220249	0	0	0	0	0.227751822	0	0.0012988	0.030285691	0	0	0	0	0	0	0.005589318	0	0.04303569	0	0	0.072003444	0	0	0	0	0	0	0	0	0	0	0	0.1277893	0	0	0.057098603	0.079423032	0	0	0	0.016625012	0	0.040412857	0	0	0.098876088	0	0.13294262	0.004647475
95	0.040833054	0	0	0	0	0.668586831	0	0.014758459	0	0	0	0.001833096	0	0	0.002141587	0.008962499	0	0.01258369	0	0	0	0.006019197	0	0	0	0.007903704	0	0	0	0	0.020703311	0.013419338	0	0.007093119	0.011276586	0	0.001524609	0.083883138	0.021036972	0.002067427	0	0.032774477	0	0	0.017858984	0.009383298	0.015356625	0	0
96	0.270456088	0	0	0	0	0.567279151	0	0.018152739	0	0	0	0	0	0	0	0	0	0	0	0	0	0	0	0	0	0	0	0	0	0	0	0	0.024865059	0	0	0	0	0	0	0	0.078175208	0	0	8.14E-05	0	0	0	0	0.04099039
97	0.281063898	0	0	0	0	0.399550092	0	0	0	0	0	0	0	0	0	0	0	0.047513145	0.000115158	0	0	0	0.022376689	0	0	0	0	0.014525803	0	0	0	0	0.071744323	0	0	0.000895249	0.034498952	0	0	0	0	0	0.01040198	0	0	0	0	0.11731471	0
98	0.087387653	0	0	0	0	0.267871369	0	0	0	0	0	0	0	0.002348779	0	0	0	0.016738175	0.020241335	0	0.058657998	0	0.015907477	0	0	0	0	0.027817816	0	0	0	0	0	0	0	0.314325882	0	0	0	0	0.141828481	0	0	0	0	0	0	0.032811473	0.014063561
99	0	0	0	0	0.018666673	0.049880658	0	0	0.0115131	0	0	0	0.026859375	0	0	0	0	0.05293299	0.033083729	0	0.212215331	0	0.047357947	0.002086966	0.001275141	0	0	0.003790857	0	0.000339948	0	0.099538251	0	0	0	0.014647178	0	0.05246641	0	0	0.020162272	0	0.040053604	0.027247168	0.032221809	0.051392775	0	0	0.20226782
100	0.288076755	0	0	0	0	0.380545739	0	0.01942107	0	0	0.004122715	0	0	0	0	0	0	0	0	0	0	0	0	0	0	0	0	0	0	0	0	0	0	0	0	0	0	0	0	0.015588431	0.022439903	0	0	0	0	0	0	0.14357171	0.126233677
101	0.206111454	0	0	0	0	0.625572029	0	0	0	0	0	0	0	0.020516333	0	0	0.00058014	0	0	0	0	0	0.006560614	0	0.006186314	0	0	0.074418377	0	0	0	0	0.005511474	0	0	0	0	0.005293346	0	0	0	0	0	0	0	0	0	0.047773621	0.001476297
102	0.169265974	0	0	0.004514179	0	0.586466655	0	0.004107385	0	0	0.013456415	0.012254163	0	0	0	0	0	0	0	0	0	0.002970117	0	0.003980501	0.00653788	0	0	0.030440838	0	0	0.01253693	0.021474077	0	0	0.009724334	0	0.028207078	0	0	0	0	0	0	0	0	0	0	0.055929572	0.033582788
103	0.082433333	0	0	0	0	0.686244477	0	0	0.00369095	0	0	0	0	0.000150165	0	0	0	0	0.011930033	0	0.054851781	0	0.002760746	0.010636298	0	0	0	0	0	0	0	0.003616433	0	0	0.014402749	0.003383645	0.06790899	0.008381319	0	0	0.001780375	0	0	0	0	0	0	0.015464776	0.03236393
104	0.169498769	0.35906395	0	0	0	0	0	0	0	0	0	0	0	0	0	0	0	0.001126028	0.03687303	0	0.024239352	0	0	0	0	0	0	0	0	0	0	0	0	0	0	0	0.022592738	0	0	0	0.12147003	0	0	0	0	0.242268246	0	0.014925082	0.007942775
105	0	0	0	0	0	0	0	0.012706562	0	0	0.002814943	0.011098614	0.049333866	0	0	0	0	0.519667296	0.140241766	0.010613208	0	0	0	0	0	0	0	0	0	0.005487424	0	0.038747076	0	0	0.005363184	0	0.002919419	0.002978895	0	0	0	0	0.013274615	0	0.018261759	0.134860252	0	0.019887226	0.011743894
106	0.187883465	0.332824587	0	0	0	0.060359247	0	0	0	0	0	0	0	0	0	0	0	0	0	0	0	0	0	0	0	0	0	0.326575435	0	0.00252435	0	0	0	0	0	0	0	0	0	0	0	0	0	0	0	0	0	0.089832916	0
107	0.211253167	0.356285089	0	0	0.015887895	0	0	0.003729896	0	0	0	0	0.001629305	0.016428432	0	0	0	0	0	0	0	0	0	0	0	0	0	0	0	0	0.209030073	0	0	0	0	0	0.01045861	0	0	0	0	0	0	0	0	0	0	0.175297534	0
108	0.121087333	0.342549269	0	0	0	0.011575412	0	0.003287179	0	0	0.02163783	0	0	0	0	0.001666052	0	0.005703207	0.036763072	0	0.036422186	0.007117958	0.011587758	0	0.005710966	0	0	8.80E-05	0.011286038	0	0	0	0	0	0	0	0.068206993	0.299230614	0	0	0	0	0	0	0	0	0	0	0.016080164
109	0.049913385	0.471458463	0	0	0.071079888	0.003328186	0	0	0	0	0.034296535	0	0	0.004663917	0	0	0	0.021721583	0	0	0	0	0.009749769	0	0	0	0	0.170580663	0.006730081	0	0	0	0	0	0	0	0.016032951	0.075387879	0	0.001540378	0	0	0.017394835	0	0	0	0	0	0.046121487
110	0.032240206	0.231173343	0	0	0.10303053	0	0.004737032	0	0	0	0.004723229	0	0.026342086	0	0	0.007422511	0	0.002470455	0.395105261	0.005256405	0.015709688	0	0	0	0	0	0	0	0	0	0.02995998	0	0	0	0.00198176	0.001971831	0	0	0	0	0	0	0.002669964	0	0	0.135205719	0	0	0
111	0.06732758	0.173792671	0	0	0	0.002986161	0	0	0	0	0	0	0	0	0	0	0	0.001740317	0.606537749	0	0	0	0	0	0	0	0.010890783	0	0.009888243	0.048002365	0	0	0	0	0	0	0	0	0	0.027570052	0.03925126	0.000617674	0	0.001659604	0	0	0.003801816	0	0.005933725
112	0	0.206774804	0	0	0.068241251	0	0.000590228	0	0.001740939	0	0	0	0.52051788	0	0	0	0	0	0.109259412	0	0	0	0	0	0	0.000810776	0	0	0	0.022092264	0	0.003845417	0	0	0	0	0	0	0	0.01396841	0	0	0.004332328	0	0.025775827	0.003490383	0	0	0.018560082
113	0.019400448	0.068544191	0	0	0	0	0	0	0	0	0.002462129	0	0.822653234	0	0	0	0	0.084205849	0	0	0	0	0	0	0	0	0	0.002734148	0	0	0	0	0	0	0	0	0	0	0	0	0	0	0	0	0	0	0	0	0
114	0.07411312	0.386437155	0.017393386	0	0.096134485	0.057771865	0	0	0	0	0	0	0.223135121	0	0	0	0	0.094582699	0	0.022423923	0	0	0	0	0	0	0.005090167	0	0	0	0	0	0	0	0	0	0	0	0	0	0.008393704	0	0	0	0.014524373	0	0	0	0
115	0.065911311	0.233522123	0.005801749	0	0.020546422	0.009864511	0	0	0	0	0	0	0.266006133	0	0	0	0	0.022239358	0	0	0	0	0	0	0	0	0	0.015580437	0	0	0	0	0	0	0	0.311289637	0	0	0	0	0	0	0	0.04923832	0	0	0	0	0
116	0.146100435	0.321003667	0.000386166	0.004677938	0	0.045406662	0	0	0	0	0.002082344	0	0	0.015941485	0	0	0	0.292451207	0	0	0	0	0	0	0.002003223	0	0	0.045286741	0	0	0.002661317	0	0.00858485	0	0	0.054928662	0	0	0.02157747	0	0	0	0	0	0.003861466	0.00442965	0	0	0.028616716
117	0.22489412	0.086588812	0	0	0.062078637	0	0	0	0	0.040168579	0	0	0	0	0	0	0	0	0	0	0	0	0	0	0	0	0	0.344464806	0	0	0	0	0	0.016580865	0.007136746	0.213636457	0	0	0	0	0.004450977	0	0	0	0	0	0	0	0
118	0	0.455633114	0	0.005544881	0	0.006566047	0	0.002052446	0	0.279878789	0	0.096733594	0.019122463	0.005994437	0	0.001201427	0.004218351	0	0	0	0	0.008673576	0	0.00350025	0.009838974	0	0	0.032359363	0.0144286	0	0	0	0	0	0.008898437	0	0	0.027766406	0	0	0	0	0	0	0	0	0	0	0.017588846
119	0.00629114	0.281099298	0	0	0.447868001	0.03819531	0.004170573	0	0	0	0	0	0.063051909	0	0	0	0	0	0.005149864	0	0.02603612	0	0.003691998	0	0	0	0	0	0	0	0	0	0	0.010386444	0	0	0.025069615	0.006941582	0	0	0	0.004746819	0.007430558	0	0.003224007	0.037665066	0	0.028981695	0
120	0	0.000576163	0	0.003802033	0.007672317	0	0	0	0	0.001088908	0	0	0	0.012399023	0	0.06310189	0	0.875723779	0	0	0	0	0	0.005026766	0	0	0	0	0	0	0.001490762	0	0	0	0.001444397	0	0	0	0	0.006656671	0	0	0	0	0	0	0.021017291	0	0
121	0	0	0.001712689	0.001327616	0.007476814	0	0.002694149	0	0	0	0.014527888	0	0	0.013581826	0.006868147	0.831011488	0.006022497	0	0.015180857	0.011376089	0	0	0	0	0	0	0	0.01787973	0	0	0.001154085	0	0	0.000835065	0	0	0	0	0	0	0.007357488	0.007396137	0	0	0.023636774	0	0	0	0.021836235
122	0	0	0	0	0	0	0	0	0.006211636	0	0	0	0	0.113330806	0	0.671111934	0	0	0	0	0	0	0.145041482	0	0	0	0	0	0	0	0	0	0	0	0	0	0	0	0	0.003883207	0	0	0.044417863	0	0	0	0	0.016003071	0
123	0.00966055	0	0	0	0	0	0	0.027231232	0	0	0	0	0	0.004594011	0.005867506	0.177592501	0	0.045024127	0	0	0	0	0.113639201	0	0	0	0	0.025954392	0	0	0	0	0	0	0	0.106689371	0	0	0	0	0	0	0.018019154	0	0	0	0.044050397	0.421677558	0
124	0.001079185	0	0	0	0	0.009439175	0.007262484	0.07475964	0	0	0	0	0.113197831	0.049660139	0.001469854	0.292073291	0.008422139	0.031374044	0	0	0.00568748	0.015957682	0.138110681	0	0.005871515	0	0.034443949	0.034052696	0.011144644	0	0.035301774	0	0	0	0.008952824	0	0.001573008	0.034992892	0	0	0	0	0.005138704	0	0	0.001712172	0.040564949	0.037757248	0
125	0	0	0	0	0	0.017816605	0	0	0	0	0	0	0.145279037	0	0	0.656420636	0	0	0	0	0	0	0	0	0	0	0	0	0	0.039485406	0	0.001441967	0	0	0	0	0	0	0	0	0	0	0	0.055659041	0	0	0.083897309	0	0
126	0	0	0	0	0	0	0	0	0	0	0	0	0	0.028363059	0	0.779291282	0	0	0.023084266	0	0	0.009604234	0	0	0	0	0	0	0	0	0	0	0	0	0	0	0	0	0	0	0	0	0	0	0	0	0	0.159657159	0
127	0	0	0	0	0	0	0	0	0	0	0	0	0.918504347	0	0	0.068346667	0	0	0	0	0	0	0	0	0	0	0	0	0	0	0	0	0	0	0	0	0	0	0	0	0	0	0	0	0	0	0.013148986	0	0
128	0	0	0	0	0	0	0	0.078396916	0	0	0	0	0	0	0.006101194	0.263717148	0	0	0	0	0.021148765	0	0	0	0	0	0	0.016885904	0	0	0.117250654	0.039408656	0.141699337	0	0	0	0	0.005099569	0	0	0	0	0.104766334	0	0.00545635	0.104270552	0.095798621	0	0
129	0	0.011867648	0	0	0	0	0	0	0	0	0	0.009349149	0.029235195	0	0	0.781128199	0	0.005884409	0.054985754	0	0	0	0	0	0	0	0	0	0	0	0	0	0.019415104	0	0	0	0	0	0	0	0	0	0.059500087	0	0.003875734	0.024758723	0	0	0
130	0	0.065806605	0	0.000211796	0	0	0	0	0	0	0	0.007522942	0.114104704	0	0	0.380600301	0	0	0	0	0	0	0	0	0	0	0	0	0	0.029646597	0	0.012350521	0	0	0.029659557	0	0	0.008426366	0.1358224	0.029935804	0	0.001662464	0.023873595	0	0	0.007371528	0.153004822	0	0
131	0	0	0	0	0	0	0	0	0	0	0	0	0.014798345	0	0	0.092368649	0	0	0	0	0.00594455	0	0	0	0	0	0	0	0	0	0	0	0	0	0.848902296	0	0	0	0	0	0	0	0	0	0	0	0.034207242	0	0.003778917
132	0	0.001719376	0	0	0	0	0.03002766	0	0	0	0	0	0	0	0	0	0	0.180442816	0	0	0	0	0	0	0	0.015447229	0	0	0	0	0	0	0	0	0	0	0	0.011578043	0	0	0.022823208	0	0	0	0	0	0.737961669	0	0
133	0	0	0	0	0	0	0	0	0	0	1.84E-05	0	0	0	0.009585822	0	0.015113978	0	0	0	0	0.004817746	0	0	0	0	0.02326681	0	0	0	0	0	0	0.013538378	0	0	0.000659104	0	0.023300498	0	0	0.006703051	0.033295337	0	0.043239164	0.022124617	0.799810801	0	0.0045263
134	0	0	0	0	0	0.002594076	0	0.002375193	0	0	0.010635278	0	0.013476567	0	0	0.014942558	0	0	0	0	0	0	0	0	0	0	0	0	0	0	0	0.142014141	0	0	0	0	0	0	0	0.112928508	0	0	0	0	0	0	0.692289655	0.008744024	0
135	0	0	0	0	0	0	0	0	0	0	0	0	0	0	0	0	0	0	0	0	0	0	0	0	0	0	0	0	0	0	0	0	0	0	1	0	0	0	0	0	0	0	0	0	0	0	0	0	0
136	0	0	0	0	0.000557701	0	0	0	0	0	0	0	0	0	0.006291432	0	0.003012751	0	0	0	0	0	0	0	0	0	0	0	0.00131437	0	0	0	0	0.020626131	0.878380918	0	0	0	0.034952895	0	0	0	0	0.054863802	0	0	0	0	0
137	0	0	0	0	0	0	0	0	0	0	0	0	0	0	0	0	0	0	0	0	0	0	0	0	0	0	0	0	0	0	0	0	0	0	0	0	0	0	0	0	0	0	0	0	0	0	1	0	0
138	0	0	0	0	0.000510389	0.000177519	0	0	0	0.01558926	0	0	0	0	0	0	0	0	0	0	0.000602043	0	0	0.011657783	0	0	0	0.042220263	0.005243251	0	0.156113887	0.006069118	0	0	0.118804234	0	0.008278382	0	0.035609448	0	0.002012998	0	0	0	0	0	0.584647395	0	0
139	0.035978718	0.20655395	0	0	0.006988197	0	0	0	0	0.492296136	0	0.128880939	0.015881102	0.046371382	0	0.029013896	0	0	0	0	0	0	0	0	0	0	0	0.009053787	0	0	0	0	0	0	0	0	0	0	0	0	0	0	0	0	0	0	0.024331154	0.004650739	0
140	0	0	0	0	0	0	0	0	0	0.659548031	0	0	0	0	0	0.301862627	0	0	0	0	0	0	0	0	0.016896894	0	0	0	0.000974313	0	0.004848339	0	0	0	0	0.004323711	0	0	0	0	0	0	0	0	0	0	0.005573766	0	0.005972319
141	0	0	0	0.000709765	0	0	0.012869601	0.087358819	0.013087193	0.435983264	0	0	0	0	0	0.27294068	0	0	0	0	0	0	0	0	0	0	0	0	0.002384317	0	0	0.043430318	0	0	0	0	0	0	0	0	0.010995066	0	0	0	0.000279842	0	0	0.119961136	0
142	0.020210573	0.267342458	0	0	0	0.008250628	0	0.004671447	0	0.587266841	0.004948995	0.038282198	0	0.027217005	0	0.000822001	0	0.021431708	0	0.004891928	0	0	0	0	0	0	0	0	0	0	0	0	0.010906636	0	0	0	0	0	0	0	0	0	0.002347971	0.001409613	0	0	0	0	0
143	0	0	0	0	0	0.009696406	0	0	0.002050426	0.816246416	0	0	0.012635514	0	0	0	0	0.009447915	0.010511807	0	0.000242654	0.000706877	0	0	0	0	0	0	0.000485887	0	0.005884331	0.00376549	0.02010399	0	0	0.022789301	0.001757761	0.021567755	0	0.007317964	0.001012696	0.005142709	0.002931607	0	0.000706965	0.044995528	0	0	0
144	0	0.316365115	0	0	0	0	0	0	0	0.413343263	0	0	0.002060895	0.012512658	0	0	0	0	0	0	0	0	0	0	0	0	0.001298956	0	0	0.068000403	0	0	0	0	0	0.026882339	0	0	0.016508796	0	0.029525608	9.00E-05	0	0.110921108	0	0	0	0.00249081	0
145	0	0.157049427	7.55E-05	0	0	0.011857538	0	0	0	0.680700513	0.000782734	0.080189787	0	0.007915847	0	0	0	0	0	0	0.033075084	0	0.006447739	0	0.00487165	0	0	0	0	0.001858838	0	0	0.001324123	0	0	0.002308652	0.003986644	0	0	0.000966814	0.006589065	0	0	0	0	0	0	0	0
146	0.083365611	0.110849576	0	0	0	0	0	0	0	0.615174956	0	0	0.014544112	0	0	0.176065745	0	0	0	0	0	0	0	0	0	0	0	0	0	0	0	0	0	0	0	0	0	0	0	0	0	0	0	0	0	0	0	0	0
147	0.124237903	0.268671776	0.001984028	0	0.024810138	0	0	0.018741175	0	0.071582508	0	0.036630212	0.014157176	0.022367662	0	0.058477588	0	0.053656237	0	0.012240921	0	0	0	0	0	0.001326688	0	0.034581584	0.002560313	0	0.065924491	0	0	0	0.008825872	0.025356252	0.001457439	0.00948251	0.011744277	0	0	0	0	0	0	0	0.113867199	0.01656384	0
148	0	0	0	0	0	0	0	0	0	0	0	0	0.012529073	0	0	0	0	0	0	0	0	0	0	0	0	0.262888247	0.215239773	0	0	0	0	0	0	0	0	0	0	0.156417158	0	0	0	0	0	0	0	0.120886414	0	0.232039335	0
149	0	0	0	0	0	0	0	0	0	0	0	0	0.025538964	0	0	0	0	0	0.033602817	0	0.039325583	0	0	0	0.005794918	0	0.109501991	0	0	0	0	0	0	0	0	0	0	0.009342621	0	0.74989845	0	0	0	0	0	0	0	0.026994656	0
150	0	0	0	0	0	0	0.06245344	0	0	0	0	0	0	0	0	0	0	0	0	0	0	0	0	0.00676733	0	0	0.92901407	0	0	0	0	0	0	0	0	0.00176516	0	0	0	0	0	0	0	0	0	0	0	0	0
151	0	0	0	0	0	0	0	0	0	0	0	0	0	0	0	0	0	0	0	0	0	0	0	0	0	0	0.570645882	0	0	0	0.00658804	0	0	0	0.013435449	0	0	0	0.090329687	0.111859529	0	0	0	0	0	0.181886513	0	0.025254901	0
152	0	0	0	0	0	0	0	0	0.023375154	0	0	0	0.02644707	0.036422253	0	0	0	0.037291679	0	0	0	0	0	0	0.009614196	0	0	0	0	0.012562687	0.056066548	0	0	0	0	0.136833217	0	0	0	0	0	0	0	0	0	0.642707072	0	0.014448331	0.004231792
153	0	0	0	0	0	0	0.022709651	0	0	0	0	0	0.000230042	0	0	0	0	0	0	0	0	0	0	0	0	0.004878973	0	0	0	0	0	0.088385985	0	0.013294684	0	0	0	0	0.036706544	0.017573097	0.030860255	0	0	0.102359243	0	0.227915498	0	0.40182593	0
154	0	0.008885401	0.001772291	0.001430036	0	0.002270026	0	0.00810271	0	0.007646905	0.002288773	0	0	0.009386301	0	0.006307372	0	0.021043061	0	0	0.006744324	0	0	0	0.00302215	0	0.893464683	0.002913666	0	0.003080685	0	0	0	0	0	0	0	0	0	0	0	0	0	0	0	0	0	0	0.006686195
155	0.001605368	0	0	0.00220107	0.015258261	0	0.057389098	0.002263578	0	0	0.001850238	0	0	0	0	0	0	0	0	0.01527972	0	0	0.00817402	0	0	0	0.778128531	0	0.01580886	0	0.012785405	0.084959452	0	0	0	0	0	0	0	0	0	0	0.004296401	0	0	0	0	0	0
156	0	0.016443623	0	0	0	0	0	0	0.041442608	0	0	0	0	0	0	0.007902346	0	0	0.013074721	0	0	0	0	0	0	0	0.848243643	0	0	0	0	0	0	0.016560083	0	0	0	0	0	0	0	0	0	0	0.025901875	0.02308428	0	0.007346821	0
157	0	0	0	0	0	0	0	0	0	0.007420148	0	0	0	0	0	0	0	0	0	0	0	0	0	0	0	0	0.047383605	0	0	0	0	0	0	0	0	0	0	0	0	0	0	0	0	0	0	0.945196247	0	0	0
158	0	0.010274745	0	0	0	0	0	0	0	0	0	0	0	0	0	0	0	0	0	0	0	0	0	0.005451669	0	0	0	0	0	0	0	0	0	0.035809214	0.028389459	0	0	0	0.14189704	0	0	0.028679971	0	0	0	0.749497902	0	0	0
159	0	0	0	0	0	0	0	0	0	0	0	0	0	0	0	0	0	0	0	0	0	0	0	0	0	0	0	0	0	0	0	0	0	0	0	0	0	0	0	1	0	0	0	0	0	0	0	0	0
160	0	0.03592139	0	0.029653916	0	0	0.048800624	0	0	0	0.131561506	0	0	0	0	0	0	0	0	0	0	0	0	0	0.129966946	0	0.014619564	0	0	0	0.037416039	0	0	0	0	0	0	0	0.001200392	0	0	0	0	0	0	0	0	0.570859623	0
161	0	0	0	0	0	0	0.008738103	0	0	0	0	0	0.04746447	0	0	0	0	0	0.056220941	0	0	0.262936382	0	0	0	0.010436898	0	0	0	0	0	0.059484797	0	0.004462267	0.010896018	0	0	0.401928651	0	0	0	0	0.125363527	0	0	0	0.012067947	0	0
162	0	0	0	0	0	0	0	0	0	0	0	0	0	0	0	0.007372632	0	0.149560057	0.213269991	0	0	0.286618394	0	0	0	0	0	0.052107604	0	0	0	0.206335036	0	0	0	0.021804374	0	0.00439652	0	0	0	0	0	0	0	0.058535393	0	0	0
163	0	0	0	0	0	0	0	0	0	0	0	0	0	0	0.000233503	0	0	0	0	0	0	0	0	0	0	0	0	0	0	0	0.023209467	0	0	0	0	0	0	0	0	0	0	0	0.972541468	0	0	0	0	0.004015563	0
164	0	0	0	0	0	0	0	0	0	0	0	0	0	0	0.013724451	0.027931479	0	0	0	0	0	0.356504199	0	0	0	0	0	0	0	0	0.033250868	0.545079264	0	0	0	0	0	0	0	0	0	0	0.023509739	0	0	0	0	0	0
165	0	0	0	0	0	0.062450287	0	0	0	0	0	0	0	0	0	0	0	0	0.148776094	0	0	0.665936133	0	0	0	0	0	0	0	0	0	0	0.020149552	0	0	0	0.084937129	0	0.000820345	0	0	0	0	0	0	0	0.01693046	0	0
166	0	0	0	0	0	0.012310875	0	0.030601002	0	0	0	0	0	0	0	0	0	0	0	0	0.015989046	0.361690332	0	0	0.008204982	0	0	0	0	0.002503002	0.023788237	0.002856332	0	0	0	0	0.007126766	0	0	0	0	0.034043209	0.14964193	0.160826506	0	0	0.02046687	0.16995091	0
167	0	0	0.012521603	0	0	0	0	0	0	0	0	0	0	0	0	0	0	0.009189199	0.03595664	0	0	0.047145503	0	0	0	0	0	0	0	0	0	0	0	0	0	0	0	0	0	0	0	0	0.895187054	0	0	0	0	0	0
168	0	0	0	0	0	0	0	0.00305163	0	0	0	0	0	0.057236857	0	0.091444462	0	0	0	0	0	0.717727641	0	0	0	0	0.008633428	0	0	0	0.066263771	0	0	0	0	0.030442281	0	0	0.006640967	0	0	0	0	0	0	0	0	0.018558962	0
169	0	0	0	0	0	0	0	0.026261806	0	0	0	0.000822201	0	0	0	0	0	0	0	0	0	0.350056304	0	0	0	0.006073098	0	0	0	0.20842107	0	0.260356187	0	0	0	0	0	0	0	0	0	0	0.138998997	0	0	0	0	0	0.009010338
170	0	0	0	0.048116791	0	0.003641756	0	0.025794636	0.178678038	0	0	0.001309548	0.006049705	0	0	0	0	0	0	0	0	0.293735232	0	0	0	0	0.00023003	0	0.100283968	0	0	0.008529483	0	0	0	0.011004922	0	0.004582975	0	0	0.031984556	0.069551992	0.005271202	0	0.079234814	0	0	0.104816931	0
171	0	0	0	0.030863266	0	0	0	0.154882321	0	0	0	0	0	0	0.004220192	0.036107479	0	0	0.002716816	0	0	0.066735344	0.016420159	0.003805178	0	0	0	0	0	0.027669093	0.025282655	0.418920831	0	0	0	0	0	0.013598383	0	0	0.010427255	0.004570172	0.151284728	0	0.000614026	0.017157046	0	0.014725055	0
172	0	0	0	0.419536856	0	0.067780557	0	0	0	0	0	0	0	0.047940807	0	0	0	0.009100664	0.047484202	0	0	0.283072163	0	0	0	0	0	0.031997544	0.022586123	0	0.000167023	0	0.011648645	0	0	0	0	0	0	0.006153482	0	0.045282108	0.007249826	0	0	0	0	0	0
173	0	0	0	0.365223736	0	0	0	0.00289631	0	0	0	0.020801149	0	0	0	0	0	0	0	0	0	0.145987543	0	0	0	0	0	0	0.097547827	0	0	0	0	0	0	0	0	0	0	0	0	0.017123532	0	0	0	0	0	0.321286804	0.0291331
174	0	0	0	0.228879772	0	0.021080252	0	0	0.003296179	0	0	0.013122172	0	0	0	0	0	0	0	0	0	0.105744896	0	0	0	0	0	0.042549985	0.041416988	0	0.038849865	0.161570081	0	0.030246841	0.026429595	0.025790173	0	0	0.036355363	0	0	0.110009656	0	0.021415465	0.000687951	0.001457066	0	0.091097701	0
175	0	0	0	0.334926786	0	0	0	0	0	0	0	0	0	0	0	0	0	0	0	0	0	0.629206104	0	0	0	0	0	0	0	0	0	0	0	0	0	0	0	0	0	0	0	0	0	0	0	0	0	0	0.03586711
176	0	0	0.011764862	0.348561146	0	0	0	0	0	0	0.002904317	0.00886857	0	0	0	0	0	0.024883862	0	0	0.004335428	0.500489865	0	0	0	0.001214907	0.001739975	0.046703058	0	0	0	0.000226754	0	0	0	0.000300895	0	0	0	0	0.005542018	0.03239619	0	0	0.001351189	0	0	0.000662041	0.008054924
177	0	0.005894603	0.061891966	0	0	0	0	0	0	0	0	0.001639299	0	0	0.037008569	0.004948947	0.370859444	0	0	0	0	0	0	0.150492937	0	0	0	0	0	0.013108839	0.058433161	0.139026619	0	0.037298523	0.032730192	0	0	0	0.055529755	0	0	0	0.000903633	0	0	0.007078213	0.003056833	0.019961377	0
178	0	0	0	0.383466416	0	0	0	0	0	0	0	0	0	0	0	0.007163475	0.510213161	0	0	0	0	0	0	0.035040552	0	0	0	0	0	0	0	0	0	0	0	0	0	0	0	0	0	0	0	0	0	0	0	0	0.064116396
179	0	0.06110091	0	0.237480159	0	0	0	0	0	0	0	0	0.003778341	0	0	0	0	0	0	0	0	0	0	0.631481996	0	0	0	0	0	0	0	0.054753359	0	0	0.005368884	0	0	0	0	0	0	0	0.006036351	0	0	0	0	0	0
180	0.001455774	0.004245956	0	0.022267099	0	0	0.00306422	0.015316314	0.012459995	0	0.00115298	0	0	0	0.016871723	0.004806357	0.398893273	0	0	0	0	0	0	0.011457602	0.016391508	0.027478618	0	0	0.004999157	0	0.024244782	0.139783028	0	0.045463632	0.000133731	0	0.013744698	0.154479678	0	0.00803446	0	0.024225835	0	0	0	0.037285015	0.007993432	0.001039494	0.001033028
181	0	0	0.129712445	0.135705321	0	0	0	0	0	0	0.000730905	0	0	0	0	0	0.171983106	0	0	0	0	0	0	0.093163918	0	0	0	0.007149696	0	0.138599365	0.008862908	0.072352809	0	0.021793084	0	0	0	0	0	0	0	0.195483065	0	0.000492726	0	0.008557897	0	0.004438354	0
182	0	0	0	0.35859855	0	0.003421797	0	0	0.050212033	0	0	0	0	0	0	0	0	0	0	0	0	0.059908865	0	0.36335474	0	0	0	0	0	0	0	0	0	0	0	0	0.114381612	0	0	0	0	0	0	0.04748063	0	0	0.002641772	0	0
183	0	0	0	0.26505714	0	0	0	0	0	0	0.014853079	0	0	0	0	0.003530973	0	0.002168815	0	0	0	0.201307407	0.031669655	0.237274179	0.003282172	0	0	0.009674638	0.042041572	0	0.054946264	0	0	0	0	0	0.052574596	0	0.025428281	0.015329477	0	0	0	0	0	0	0.00235502	0.016957975	0
184	0	0	0	0.353957166	0	0.405802522	0	0	0.013529459	0	0	0	0.005226048	0	0	0	0	0	0	0	0	0	0	0.050343996	0	0	0	0	0.027430118	0	0	0	0	0	0	0	0.132560862	0	0	0	0	0.006157479	0.00499235	0	0	0	0	0	0
185	0	0.00335641	0	0.320614714	0	0	0	0	0	0	0	0.019329811	0	0	0	0	0	0	0	0	0.000273298	0.176149086	0	0.010856808	0	0.002343485	0	0	0.120846841	0	0.141925087	0.021764552	0	0	0.057564503	0	0.006368749	0	0.019089903	0.024052781	0	0	0	0	0	0	0	0.063331183	0
186	0	0	0	0.073740464	0	0	0	0	0	0	0	0	0.005490312	0	0	0.023042813	0	0	0	0	0	0.002048545	0	0	0	0	0.006946024	0	0.819478822	0	0.030093595	0.016137646	0	0.012251918	0	0	0	0	0	0	0	0.006704183	0	0	0.004065678	0	0	0	0
187	0	0	0	0.384326964	0	0	0	0	0	0	0.053116883	0	0.008204098	0	0	0	0	0	0	0	0.003690856	0	0.046390608	0.013785748	0	0	0	0	0.089118531	0	0.03319973	0.07834136	0	0.000512536	0.067670015	0	0.071698975	0.087267378	0.020971322	0	0	0	0	0	0	0.02028411	0.000233956	0	0.021186932
188	0	0	0	0.055006669	0	0	0	0	0	0	0	0	0	0	0	0	0.0317803	0	0	0.002055056	0	0.673597345	0.027441724	0	0.007624032	0.021931052	0.001020665	0	0	0	0.010942079	0.015857525	0	0	0.025412305	0	0	0	0.011156073	0	0	0	0	0.031274571	0.052022771	0.011023173	0	0	0
189	0	0	0	0.152833138	0	0	0	0.001369713	0	0	0.018255544	0.004029082	0	0	0	0.008789182	0	0	0	0	0	0.011451878	0.458517021	0.212356136	0	0	0	0	0	0	0	0	0	0	0.015149319	0	0	0.093580982	0	0	0	0	0.000950857	0	0	0	0.002448971	0.020268177	0
190	0	0.013941541	0	0.052419251	0	0	0	0	0	0	0	0	0	0.032250387	0	0	0	0	0	0	0	0	0.800513875	0	0	0	0	0	0	0	0	0	0	0	0	0	0	0	0	0	0	0	0	0	0	0	0	0.100874947	0
191	0	0	0	0.05596555	0	0	0	0	0	0	0	0	0	0	0	0	0	0	0	0	0	0	0.634862998	0	0	0	0.007918892	0	0	0	0.257612926	0	0	0	0	0.01124526	0	0	0.032394373	0	0	0	0	0	0	0	0	0	0
192	0	0.003327414	0	0	0	0	0	0	0	0	0	0	0	0	0	0	0	0	0.041628055	0	0	0	0.845040478	0.051151865	0.006512922	0	0	0.001569121	0	0	0	0.01351455	0	0	0.009930529	0	0	0	0	0	0	0	0	0	0	0	0	0	0.018092318
193	0	0	0	0.123824766	0	0	0	0	0	0	0.005776202	0	0	0	0	0	0	0	0.031441123	0	0	0	0.700385819	0.132668506	0	0	0	0	0	0.005903584	0	0	0	0	0	0	0	0	0	0	0	0	0	0	0	0	0	0	0
194	0	0.001773389	0	0.225529545	0	0	0	0	0	0	0.019774422	0	0	0	0.0122534	0	0	0	0	0	0	0	0.260173225	0.259621698	0	0	0.001346683	0.008710243	0	0	0.089480104	0	0	0	0	0	0	0	0	0	0.038222334	0	0	0.059724196	0.010994691	0	0	0	0.012396072
195	0	0	0	0.362654435	0	0	0	0	0	0	0	0	0	0	0	0	0	0	0	0	0	0	0.499226158	0	0	0	0	0	0	0	0.106100586	0	0	0	0	0	0	0	0	0	0	0	0	0	0	0	0.007023185	0.024995636	0
196	0	0	0	0.353042614	0	0	0	0	0.004551839	0	0.000364229	0	0	0	0	0	0	0	0	0	0	0	0.554609761	0	0	0	0.008181291	0	0	0	0	0.058173871	0	0	0	0	0	0	0	0	0.021076395	0	0	0	0	0	0	0	0
197	0	0.012516124	0	0.414946089	0.019393623	0	0	0	0	0	0.064031917	0	0	0	0	0	0	0.014988036	0.089389262	0.013551303	0	0	0.281918523	0	0	0	0	0	0	0	0	0	0.008585742	0	0	0	0	0	0	0.043656108	0	0	0	0	0	0	0	0	0.037023272
198	0	0.016594619	0	0	0	0	0.062182606	0	0	0	0	0	0.004412728	0.004044371	0	0	0	0	0	0	0	0	0	0	0	0	0	0	0	0	0	0	0.021698454	0	0	0	0	0	0.891067222	0	0	0	0	0	0	0	0	0	0
199	0	0	0	0	0	0	0	0	0	0	0	0	0	0	0	0	0	0	0	0	0	0	0	0	0	0	0	0	0	0	0	0	0	0	0	0	0	0	1	0	0	0	0	0	0	0	0	0	0
200	0	0	0	0	0	0	0.038732772	0	0	0	0	0	0	0	0	0	0	0	0	0.73657315	0	0.002457706	0	0	0.017291807	0	0	0	0	0	0	0	0	0	0	0	0.028916517	0.133288963	0.004195949	0.006124213	0	0	0	0	0	0	0	0.032418924	0
201	0	0	0	0	0	0	0.057731513	0	0	0	0	0	0	0	0	0	0	0	0	0.4857992	0.175061553	0	0	0	0	0	0	0	0	0.030987195	0.000326807	0	0	0	0	0	0	0	0.206247808	0	0	0	0	0	0.010889541	0.003709504	0	0	0
202	0	0	0	0.327380828	0	0	0	0	0	0	0.023137144	0	0	0	0	0	0.157415669	0	0.035888104	0	0.023823323	0	0.132509131	0.071718845	0	0	0	0.014472644	0	0	0.119662333	0	0	0	0	0.065109091	0	0.005739394	0	0	0.002168156	0.003239589	0	0	0	0	0	0	0.017735749
203	0	0	0	0.205834668	0	0	0	0	0	0.001597757	0	0	0	0	0	0	0	0.066729497	0.067149862	0	0.002822677	0	0.213087577	0	0	0.04898384	0	0.032578647	0	0.179769254	0	0	0	0	0	0.012180366	0.006868152	0	0	0	0.004636066	0	0	0	0	0	0	0.157761638	0
204	0	0	0	0.312796686	0	0.049422766	0	0.091685337	0	0	0.027256921	0	0	0	0	0.054853927	0	0.004483631	0.080058987	0	0.002609443	0	0.052033793	0	0.009279777	0.020221986	0.008927521	0	0	0.052338699	0.010864212	0.074692106	0	0	0.003610045	0	0.067387447	0.003765703	0	0	0	0	0.03988078	0.001716678	0.002306762	0	0	0	0
205	0	0	0	0.300648632	0	0	0	0.011720061	0.004064439	0	0.174914163	0	0	0.053947068	0.010119473	0.015293577	0.009069761	0.025418589	0	0.006555981	0	0	0.087741298	0	0.022747057	0.058593465	0.002213034	0.021376654	0.024750732	0	0	0	0	0	0	0	0.038374976	0.005897399	0.002187892	0	0	0.028134264	0.020016598	0	0	0	0	0.064943356	0.011271532
206	0	0	0	0.339826357	0	0	0	0	0	0	0.005876879	0	0	0	0	0	0	0.214896407	0	0	0	0	0.029023943	0	0	0	0	0	0	0	0.09446432	0	0	0	0	0	0.020412312	0	0.170876515	0	0	0	0	0	0	0	0	0.124623267	0
207	0	0	0	0.181931016	0	0.000363724	0	0	0	0	0.019388349	0	0	0.009565433	0	0	0	0.30338939	0	0	0	0	0	0	0	0.012887836	0	0.00258181	0	0	0.043378203	0	0	0	0	0	0	0.234140855	0.022380477	0.012047294	0	0	0	0.032306398	0	0	0	0.125639216	0
208	0	0	0	0.076935468	0.012230613	0	0	0	0	0.040331838	0.149944331	0	0	0	0.014562541	0	0	0.025845782	0	0.027249923	0	0.007155102	0.036965737	0	0	0	0	0.150580344	0	0	0	0	0.034092396	0	0.004193917	0	0	0	0	0	0	0.006456901	0	0	0	0	0	0.390071481	0.023383624
209	0	0	0.009134252	0.125397785	0.003112948	0	0	0	0	0.011599715	0.213716454	0.002896069	0	0	0.00663616	0	0.001184622	0	0	0	0	0	0.056811113	0	0	0.013699858	0	0.073072909	0	0	0.062109508	0	0	0	0	0	0	0	0	0	0.024108955	0	0.023132345	0	0	0	0	0.373387308	0
210	0.000148686	0	0	0	0	0.023219708	0	0.003740238	0	0	0.815517051	0	0	0	0	0	0	0	0	0	0	0.010841415	0.04658495	0	0	0	0	0	0	0	0	0	0	0	0	0	0.024929561	0	0	0	0	0	0.00095107	0	0	0	0	0.069548848	0.004518474
211	0	0.003968407	0	0.262273908	0.01170096	0	0.081276169	0	0	0	0.270532385	0	0.019174347	0	0	0	0	0.016249465	0.05473777	0.05731146	0.019474137	0	0.058966202	0.034887548	0	0	0	0	0	0.005047935	0.017473512	0	0	0.001837564	0	0	0.029683618	0	0.003775916	0	0.004809847	0	0.002969155	0	0	0.027608537	0	0.016241159	0
212	0	0	0	0.386738697	0	0	0	0	0	0.003982521	0.510150129	0	0	0.001842664	0.013087467	0.003727055	0	0.018978692	0	0	0	0	0	0	0.001658648	0	0	0.005513591	0	0	0	0	0	0	0	0	0	0	0	0	0	0	0	0	0	0	0	0.025480357	0.018806725
213	0	0	0	0.097001201	0	0.025529351	0	0	0	0.006627108	0.534428326	0	0	0	0.014908534	0	0	0	0	0	0	0.030518888	0	0.009316072	0.016718075	0	0.006629869	0.069683545	0.006143416	0	0	0	0.009069	0	0	0	0.055363522	0.067883841	0	0.007057624	0	0	0.00059169	0	0	0	0	0.035422497	0
214	0	0.00250308	0	0.133262445	0	0	0	0	0	0	0.487480158	0.015952897	0.047495407	0	0	0	0	0.011880941	0.054113749	0.017753261	0.023788392	0	0.021717375	0.002025131	0	0.015945101	0.01323713	0	0	0	0.023026838	0	0.001443232	0.008159468	0.013488014	0.006118536	0	0.057342601	0.015994526	0	0.020202367	0	0	0	0.00350578	0	0	0	0
215	0	0	0	0.458052416	0.108117468	0.000409548	0.002582226	0	0	0	0.150070212	0	0.000749567	0	0	0	0	0	0.016267766	0.078816632	0.025634448	0	0	0.005087221	0.042282484	0	0	0	0	0	0	0	0	0	0	0	0	0.057515708	0	0	0	0	0	0	0.004685507	0	0	0	0.02743998
216	0	0	0	0.223236774	0	0	0	0	0	0	0.264700583	0	0.036337173	0	0	0	0.024353634	0.016214293	0.192295097	0	0	0	0.006300167	0.236562279	0	0	0	0	0	0	0	0	0	0	0	0	0	0	0	0	0	0	0	0	0	0	0	0	0
217	0	0	0	0.194827556	0	0	0	0	0	0	0.550326473	0	0	0.0089734	0	0.00148968	0	0.040128644	0	0	0	0	0	0	0	0	0	0.101245117	0	0.066254683	0	0	0	0	0	0	0	0	0	0	0	0	0	0	0	0	0	0.036591392	0.000163055
218	0	0	0	0.181755938	0	0	0	0	0	0	0.693518367	0	0.002861714	0	0	0	0	0.078865257	0	0	0	0	0	0	0	0	0	0.032979002	0	0	0	0	0.000646866	0	0	0	0	0	0	0	0	0	0	0	0	0.009372856	0	0	0
219	0	0	0	0.00719086	0	0	0	0	0	0	0.925644032	0	0	0	0	0	0	0	0.0223067	0	0	0	0	0	0	0	0	0	0	0	0.01212768	0	0	0	0	0.027181104	0	0	0	0	0	0	0	0	0	0.005549624	0	0	0
220	0	0	0	0	0	0.009734652	0	0.005234406	0	0	0.944555566	0.002650412	0	0	0	0	0	0	0	0	0	0	0.030008627	0	0	0	0	0	0.00094087	0	0.001632799	0	0	0	0	0	0	0.000454193	0.002988908	0	0	0	0	0	0	0	0.001799568	0	0
221	0	0	0.012977666	0.111112476	0.017454362	0.524871553	0	0	0.000906341	0.002692058	0.164672211	0	0	0	0.003716646	0	0	0.001843147	0	0.034561341	0	0.000947767	0.033484657	0	0	0.015597611	0	0.026883845	0	0	0.00453941	0	0	0.002678158	0	0	0	0	0.003500582	0	0	0.006515262	0	0	0.00986583	0	0	0	0
222	0	0	0	0	0.588540356	0.269044175	0	0	0.001253088	0	0.044073858	0	0	0	0	0	0	0.013567663	0	0.081885126	0	0	0.001635734	0	0	0	0	0	0	0	0	0	0	0	0	0	0	0	0	0	0	0	0	0	0	0	0	0	0
223	0	0	0	0.020579631	0	0	0	0	0.009077632	0	0	0	0.008135587	0.050415991	0	0	0	0.038799755	0.253901947	0.005292248	0	0	0.001944777	0	0.000543542	0	0.07482616	0	0.007765314	0.207864518	0	0	0	0	0	0	0	0.219503078	0	0	0	0	0	0	0	0	0	0.091113242	0.010236577
224	0.001977816	0.001851422	0.006757236	0	0	0	0	0	0.012713426	0	0.001033628	0	0	0	0	0	0	0.008271655	0	0	0	0	0	0	0	0	0	0.02450307	0	0	0.018834828	0.87644321	0.007261378	0.036837964	0	0	0	0	0	0	0	0.001365243	0	0	0	0	0.002149124	0	0
225	0	0	0.003445365	0	0	0.001775049	0	0	0	0	0	0	0.001697888	0.01065167	0	0	0	0	0	0.004503267	0	0	0	0	0	0.020095635	0	0.01050231	0	0	0	0.905326971	0	0	0.010277391	0	0	0	0	0	0	0	0	0	0	0	0	0	0.031724454
226	0	0	0	0	0	0	0	0	0	0	0	0	0	0.008253118	0	0	0	0	0.01687239	0	0	0.003414244	0	0	0	0	0.009649804	0	0	0	0.012001244	0.911436831	0	0	0	0	0	0	0	0	0	0	0	0	0	0	0	0	0.00669318
227	0.003866948	0	0	0	0	0	0	0	0.00128023	0.00641052	0	0	0	0	0	0	0	0	0	0	0	0	0	0	0	0	0	0	0	0	0	0.691584085	0	0.1172263	0.004643063	0	0	0	0.126638658	0	0.006376222	0	0	0	0.025555305	0	0.016418669	0	0
228	0	0	0	0.002275237	0.013234354	0.013559307	0	0.005739792	0	0.003518958	0.003946957	0.011368768	0.01767926	0	0	0	0.018704461	0	0	0.012864281	0.018984	0	0	0.004452603	0.022487247	0.006218577	0.014556741	0	0	0	0.000991628	0.128168424	0.155060718	0	0	0	0.037440918	0	0.089982516	0.009218981	0	0	0.059593581	0	0.327363	0.01756979	0	0	0
229	0	0	0.048689133	0.004752434	0	0	0	0	0	0	0	0	0	0	0	0	0.74104285	0	0.123309178	8.28E-05	0	0	0	0.052888768	0	0	0	0	0	0	0	0	0	0	0	0	0	0	0.000875845	0	0	0	0	0.028359025	0	0	0	0	0
230	0	0	0	0.281051896	0.064035695	0.14714849	0	0	0	0	0	0	0	0	0	0	0	0.009246474	0.024764509	0	0.000116119	0	0.092447708	0.140377738	0	0	0	0.031743906	0.007434633	0	0.149580158	0	0	0.00059608	0.009518815	0	0.004535741	0	0.01597384	0	0.003096876	0	0	0	0.002829594	0.015500264	0	0	0
231	0	0	0	0	0.171469624	0	0	0	0	0	0	0	0	0	0	0	0	0	0	0.813736306	0	0	0	0	0	0	0	0	0	0.001400518	0	0	0	0	0	0	0	0	0	0	0	0	0	0	0	0	0	0	0
232	0.001356295	0	0	0.133475539	0	0	0	0	0	0	0	0	0	0	0	0	0	0	0	0	0	0	0.038174551	0	0	0	0	0	0.692468664	0	0	0	0	0	0	0.111127221	0	0	0	0	0.023397729	0	0	0	0	0	0	0	0
233	0.005970719	0	0	0.504082639	0	0.079299237	0	0	0	0	0.006900928	0	0	0.020211234	0.022105978	0	0.003501843	0	0.005679564	0.091080244	0	0	0	0.026391007	0.004960152	0	0.011601879	0.015276619	0.103218508	0	0	0	0	0	0	0	0	0	0	0.012401662	0	0	0	0	0	0	0	0.059264134	0.027874925
234	0.12016324	0.202936461	0	0	0.018764579	0.010678942	0.012168654	0.003011795	0	0.06493927	0	0	0.085439569	0	0	0.087402822	0	0.105301591	0.163030372	0	0	0.006537221	0	0	0	0	0	0	0.009557455	0	0	0	0.006797791	0.003186018	0	0.008923824	0.019677266	0.006821937	0	0	0	0	0	0	0	0.009200514	0.044629872	0.006008245	0
235	0.18878643	0.40408235	0	0	0	0.020029398	0	0.014004019	0	0.013210246	0	0	0.01380163	0	0.010769923	0.055832593	0	0	0.174498464	0	0	0	0	0.002379799	0	0	0	0	0.015318353	0	0	0	0.02790771	0	0	0	0	0.013494406	0	0	0	0	0.030442649	0	0.013739568	0	0	0.00170246	0
236	0	0	0	0	0	0	0.000655985	0	0	0	0	0	0	0	0	0	0	0	0	0	0	0	0	0	0	0	0.001858079	0	0	0	0.022529139	0.020331183	0	0	0.036758269	0.908019653	0	0	0	0	0	0	0.007829038	0	0	0.002018653	0	0	0
237	0.168502492	0.346490622	0	0	0	0	0	0	0	0.005033489	0	0	0	0.006491582	0.013830852	0.068462674	0	0	0	0	0	0	0.016812996	0	0	0	0	0	4.56E-05	0	0.122143134	0	0	0	0.002716813	0.058128351	0.043872053	0	0	0	0	0	0	0	0	0	0.042354705	0.105114686	0
238	0.357872331	0.238313442	0	0	0	0	0	0.002102509	0	0	0	0	0	0	0.020679628	0.007272971	0	0	0	0	0	0	0.153106079	0	0	0.004440135	0	0	0.012607288	0	0.027702574	0	0	0.000379321	0.004669522	0.012117963	0.011440135	0.025865705	0.020504884	0	0	0	0.027303719	0	0	0	0.009174003	0.062782844	0.001664946
239	0.244901312	0.071543198	0	0.214820544	0	0	0	0	0	0	0	0	0	0	0.01129087	0.019929819	0	0	0	0	0	0	0.124946322	0	0	0	0	0	0	0	0.26517119	0	0	0	0	0	0	0	0	0	0	0	0	0.03513302	0	0	0.012263727	0	0
240	0.19592666	0.44917055	0	0.172053201	0	0	0	0	0	0	0	0	0	0	0	0	0	0	0	0	0	0	0.089945574	0	0	0	0	0	0	0	0.082846589	0	0	0	0	0	0	0	0	0	0	0	0	0	0	0	0.009022917	0.001034508	0
241	0.141209266	0.23752552	0	0	0.003932013	0	0	0	0.02559118	0	0	0	0	0	0.010517474	0	0.014307672	0.050515292	0.011695657	0.005586169	0.010308117	0	0.03592846	0	0.015493479	0.026721025	0	0.01541123	0.005960991	0	0.042229096	0	0	0	0	0.034436934	0	0.029544653	0.018281132	0.018230876	0.056800391	0	0	0	0.047599905	0.060164398	0.005762978	0.016467028	0.057785286
242	0.359220119	0.400439832	0	0	0	0	0	0	0.006842812	0	0.089389473	0	0	0.018378869	0	0.001735771	0	0	0	0	0	0	0.010753461	0	0	0	0	0	0.018594013	0	0.002754929	0.002300574	0	0	0	0.022941019	0.00143306	0	0.003261148	0	0	0	0	0	0	0.000253019	0	0.061701901	0
243	0	0	0	0	0	0	0	0	0	0.000141313	0	0	0.005027497	0	0	0	0	0.027639073	0	0.130439152	0.015642649	0	0.030168245	0	0.456712455	0	0	0.059548476	0.177969766	0	0	0	0	0	0.006593857	0.015674643	0	0.039911293	0.000165657	0	0.021381388	0	0	0	0	0	0.012984537	0	0
244	0.2803893	0	0	0.114063782	0	0	0	0	0.025903034	0	0	0	0.002711391	0	0	0	0	0	0	0	0	0.114134008	0.213015179	0	0	0.001395953	0.008144685	0	0	0	0.093876555	0	0.044431083	0	0	0	0	0.041599415	0.026334537	0	0	0	0	0	0.034001078	0	0	0	0
245	0.333662795	0.216735274	0	0	0	0	0	0	0	0	0	0	0.01564107	0	0	0	0	0	0.019146935	0	0.020101198	0	0.006035666	0.014348885	0	0	0	0.133070196	0.014761429	0	0	0	0	0	0	0.217734054	0	0	0	0	0	0	0.006940518	0	0	0	0	0	0.001821981
246	0.358570862	0.055959451	0.005959704	0	0	0	0	0.000582502	0	0	0	0	0	0	0	0	0	0.177679283	0	0.022359472	0.011697204	0	0.164034511	0	0	0	0	0.038590026	0	0	0	0	0	0	0	0.160692802	0	0	0	0	0	0	0	0	0	0	0	0	0.003874184
247	0	0	0	0	0	0	0	0	0	0	0	0	0	0	0	0	0	0	0	0	0	0	0	0	0	0	0	0	0	0	1	0	0	0	0	0	0	0	0	0	0	0	0	0	0	0	0	0	0
248	0.252745295	0.038076107	0.008088254	0.001001438	0	0	0	0	0	0	0	0	0	0	0	0	0	0.00205964	0	0.03174143	0	0	0	0	0	0.005129999	0	0.00568836	0.013324473	0	0.617364999	0	0	0	0	0	0	0	0	0	0	0	0	0.000729416	0.011528439	0	0	0	0.011873978
249	0.161279481	0.030028436	0.007941064	0.006844414	0.005304272	0	0	0	0	0	0	0	0	0.020695601	0.002653349	0	0	0.039554939	0.00151064	0	0.009393684	0	0.272875679	0	0.04509376	0	0	0.054201691	0.005278418	0	0.132593051	0	0	0	0	0.080070108	0	0	0	0.010418189	0.026649245	0	0.014293659	0.067811284	0	0	0	0	0.005509037
250	0	0.001876168	0	0	0	0.383310925	0.001464305	0	0	0	0.0103655	0	0.004279323	0	0	0	0	0	0.133381453	0.08252528	0	0.058343556	0	0	0	0.014483683	0	0	0	0	0	0	0	0	0	0	0.013448323	0	0.001004026	0	0	0	0.026747434	0.001326349	0	0	0	0.267443675	0
251	0.004686921	0	0	0	0	0	0	0.002652444	0	0.000163035	0.011015467	0	0	0.013926031	0.004170286	0	0	0.032151184	0	0.1087625	0	0.000967408	0.004418037	0	0.561924386	0.013053342	0.014679043	0.062769725	0	0	0	0.005467747	0	0.005746365	0.005571591	0.013454949	0.003815622	0	0	0.002194791	0	0.004384956	0.011692212	0.00027024	0	0.010995097	0.004120172	0.068738491	0.028207957
252	0	0.00368006	0.010067596	0	0	0.231151418	0	0	0	0	0	0	0.067036123	0	0	0	0	0.116064418	0	0.491682196	0	0	0	0	0.014017232	0.055361705	0.00289753	0.008041722	0	0	0	0	0	0	0	0	0	0	0	0	0	0	0	0	0	0	0	0	0
253	0.00504236	0	0	0	0	0	0	0	0	0.000915098	0	0	0	0	0.002434891	0	0	0	0	0	0	0	0	0	0	0.954304705	0	0	0	0	0	0	0	0.020805821	0	0	0.0012559	0	0.015241225	0	0	0	0	0	0	0	0	0	0
254	0	0	0	0	0.000697727	0	0.008407727	0	0	0	0	0	0.006146531	0.001563796	0	0	0	0	0	0	0	0	0	0	0	0.859766864	0	0.000662665	0	0.077875079	0	0	0	0	0	0	0	0	0	0	0.007699591	0	0	0	0	0	0	0	0.037180021
255	0	0	0	0	0	0	0.001810151	0	0	0	0	0	0	0	0	0	0	0.025896276	0	0	0.027839268	0	0	0	0	0.473639316	0	0	0	0	0	0.195772752	0	0.029108711	0.012049523	0.033988089	0	0	0.057452492	0.018524429	0	0	0.093168196	0	0.015086232	0.004252155	0.011412408	0	0
256	0.005745062	0	0	0.010763196	0	0	0	0	0	0	0	0	0	0.000819834	0.008413079	0	0	0	0.00097865	0	0	0	0.007441631	0	0.004425903	0	0.001012069	0	0	0	0	0	0	0.026698299	0	0	0	0	0.85427223	0.014036226	0.004332806	0.020893111	0.005795217	0	0	0	0.023193937	0	0.01117875
257	0.309926903	0	0	0.292290897	0	0	0	0	0	0	0	0	0.011077369	0	0.004615973	0	0	0	0	0	0	0	0.007055726	0	0	0	0.004845551	0	0	0	0.310320948	0	0	0	0	0.04060465	0	0.015734559	0	0	0	0	0	0	0	0	0.003527424	0	0
258	0.278481027	0	0	0.435207983	0	0.005071923	0	0	0	0.023779592	0	0	0.019503127	0	0	0	0	0	0	0	0	0	0	0	0	0	0	0	0	0	0.106720465	0	0	0	0.094114547	0	0	0	0	0	0	0	0	0	0	0.02398062	0.006215831	0.006924884	0
259	0.2164962	0.149007821	0	0.420324102	0	0	0	0	0	0	0	0	0.004844076	0	0	0	0	0	0.019805131	0.036040239	0	0	0	0.099253358	0	0	0	0	0	0	0.049519078	0	0	0	0	0	0	0	0	0	0	0	0.004709995	0	0	0	0	0	0
260	0.009835665	0.000846747	0	0.069639559	0	0.155346929	0	0	0	0.0053596	0.009037364	0	0	0.02746993	0.009429518	0	0	0	0.029046585	0.55688143	0	0	0.00618118	0	0.031783775	0.011902966	0	0.013727931	0	0	0	0	0	0	0	0.013459448	0	0	0	0	0	0	0.000922234	0	0	0	0	0.018331418	0.030797722
261	0	0	0	0	0	0	0	0	0	0	0	0	0	0	0	0	0	0	0	0	0	0	0	0	0	0	0	0	0	0	0	0	0	0	0	0.966561375	0	0	0.033438625	0	0	0	0	0	0	0	0	0	0
262	0.358010628	0	0	0.412362998	0	0	0	0	0	0.000136564	0.003721566	0	0	0.024251348	0.000961926	0	0	0	0	0	0	0	0.00275237	0.009293889	0.009503008	0	0.003385411	0.005065436	0	0.001479667	0.095450411	0.016376651	0	7.60E-05	0	0	0	0.004531442	0	0	0.008485985	0.007105776	0	0.023364502	0	0	0.000582271	0	0.007571069
263	0.015281442	0	0	0.369583965	0	0	0	0	0	0.019802031	0.013316502	0	0.009797412	0.005349232	0.000256672	0	0	0	0.058378484	0	0	0.376939641	0.010517606	0	0	0	0	0.035556558	0.001331245	0	0.021942063	0	0.006269868	0	0	0	0	0.002418035	0	0	0.00516984	0	0.000586379	0	0	0	0	0.021241334	0.024534816
264	0.126887288	0.389279997	0	0	0	0.239496596	0.003308487	0	0.016495745	0	0	0	0.016974484	0	0	0	0	0.062853084	0	0.003823692	0	0	0.018183254	0.028929575	0	0	0	0	0	0.00404853	0	0.001517857	0	0	0.005345716	0.026622826	0	0	0	0	0	0	0	0	0.017608925	0.038623944	0	0	0
265	0.257543334	0	0.039709017	0.291119956	0.045470732	0	0	0	0	0	0	0	0.006190159	0	0	0	0	0.023019935	0.028596901	0.01046211	0	0.010730851	0	0.175828889	0	0	0	0.050015496	0	0	0	0	0	0	0	0.035888011	0	0	0	0	0	0	0.004773602	0	0.014323645	0	0	0	0.006327362
266	0	0.04560676	0	0	0	0	0	0	0	0	0.016829087	0	0	0	0	0	0	0	0.007449713	0	0	0	0	0.00375637	0	0	0	0	0.849083739	0.005420405	0	0	0	0	0	0	0.04078778	0	0	0	0	0	0.030519967	0	0	0	0	0	0.000546179
267	0	0	0	0	0	0	0	0	0	0	0	0.021001759	0	0	0	0	0	0	0	0	0.018688486	0	0	0.000358252	0.001981187	0	0.002515742	0	0	0	0.004896507	0	0	0.94992162	0	0	0.000636447	0	0	0	0	0	0	0	0	0	0	0	0
268	0	0	0	0	0	0	0	0	0	0	0	0	0	0	0	0	0	0	0	0	0	0	0	0	0	0	0	0	0	0	0	0	0	0.970844582	0	0	0	0	0	0	0	0	0	0	0.029155418	0	0	0	0
269	0.002144281	0	0	0	0	0	0	0	0.023148628	0.033928185	0	0	0	0	0	0	0	0	0.011860348	0	0	0.002942677	0.011859246	0.007499378	0.075737412	0	0	0.003747098	0.011351849	0	0	0	0	0	0	0	0	0.024070952	0	0.033559599	0.047133207	0.05323218	0	0.003158287	0.640012607	0	0	0.011562394	0.002604506
270	0	0	0.131225269	0	0	0	0	0	0.010255584	0	0	0	0.000590319	0	0	0	0	0	0.427912233	0	0	0	0	0	0	0	0	0	0	0.002318574	0	0	0.077021759	0	0	0	0	0	0	0	0	0	0	0	0.350676262	0	0	0	0
271	0	0	0	0	0	9.39E-06	0.010156039	0	0	0	0.013686364	0	0.014361396	0	0	0	0	0	0	0	0	0	0	0	0	0	0.004936516	0	0	0	0	0	0	0.040262465	0	0	0	0	0	0	0	0	0	0	0.744864221	0.137161273	0	0	0.034562332
272	0	0	0	0	0	0	0.046985201	0	0	0	0	0	0	0	0	0	0	0	0.205285944	0	0	0	0	0	0.704712407	0	0.002191693	0	0	0	0	0	0	0.012604663	0	0	0	0	0	0	0	0	0	0	0.001238406	0.02116088	0	0.005820806	0
273	0.002407327	0	0	0	0.014227495	0.006146893	0	0	0	0	0.029924873	0.014640368	0	0	0.01208412	0	0	0	0.034346159	0	0	0.012676243	0	0.006704256	0.434524226	0	0	0.032749051	0	0	0	0.104691161	0.041761938	0	0	0	0	0.058080732	0	0.116498857	0	0	0.038631996	0	0	0	0	0.028346355	0.011557949
274	0	0.013661849	0.020370557	0	0	0	0	0	0.028563452	0	0	0	0	0	0	0	0	0	0	0	0	0.002400862	0.028702285	0	0.451111491	0	0.043318191	0	0	0	0	0	0	0	0	0	0.052024249	0.024743286	0	0	0	0.148137888	0.089731978	0	0	0	0	0	0.097233912
275	0	0.020330627	0.099891545	0	0	0	0	0	0	0	0	0	0	0	0	0	0.065550414	0	0	0	0	0	0	0.354400108	0.459827306	0	0	0	0	0	0	0	0	0	0	0	0	0	0	0	0	0	0	0	0	0	0	0	0
276	0	0	0	0.003356728	0	0	0	0	0	0	0	0	0	0	0	0	0	0	0	0	0	0	0	0.057167466	0	0	0	0	0.062616811	0.876858994	0	0	0	0	0	0	0	0	0	0	0	0	0	0	0	0	0	0	0
277	0	0	0	0	0	0	0	0	0	0	0	0	0	0.015066049	0	0	0	0	0.022762982	0	0.018582168	0	0	0.837366655	0	0	0	0	0	0	0	0	0.023512337	0	0	0	0	0	0	0	0	0	0	0.052601229	0	0	0	0.022499201	0.00760938
278	0	5.08E-06	0	0	0	0	0.002387835	0.001095719	0	0	0	0	0.013452908	0	0	0	0	0	0.005001945	0	0	0.00067271	0.004472914	0	0	0.005377122	0	0	0.000131322	0.07088788	0	0.000539015	0.881669032	0	0.007042565	0	0	0	0	0	0	0.007263951	0	0	0	0	0	0	0
279	0	0	0	0.026498733	0	0.003916921	0	0	0	0	0.001980112	0	0	0	0	0	0.74135193	0.002032217	0.00865721	0	0	0	0	0	0.023669857	0	0.121511791	0	0.001782312	0	0	0	0.054540557	0	0.000759682	0	0.013298679	0	0	0	0	0	0	0	0	0	0	0	0
280	0	0	0.016769418	0	0	0	0	0	0	0	0	0	0	0.001083332	0	0	0.568258007	0	0	0	0	0	0	0	0	0	0	0	0	0	0.0174265	0	0.396462743	0	0	0	0	0	0	0	0	0	0	0	0	0	0	0	0
281	0	0	0.166151615	0.004486314	0	0	0	0	0	0	0.000872653	0	0	0	0	0	0	0	0	0	0	0	0	0.090031321	0.140772949	0	0.029492838	0	0	0	0	0	0.520863373	0	0	0	0	0.019085246	0	0.001155818	0	0	0	0	0.003748693	0	0	0.023339181	0
282	0	0	0.37164363	0	0	0	0	0	0	0	0	0	0.032989612	0	0	0	0	0	0.133149681	0	0	0	0	0.061677911	0	0	0	0	0	0	0	0	0.400539165	0	0	0	0	0	0	0	0	0	0	0	0	0	0	0	0
283	0	0.006715793	0	0	0	0	0	0	0	0	0	0	0	0	0	0	0	0	0	0	0	0	0	0	0	0	0	0	0	0.978774132	0	0	0	0	0	0	0	0	0	0	0	0	0	0.014510076	0	0	0	0	0
284	0	0	0.238607919	0	0.3553319	0.010174286	0	0	0	0	0.003159547	0	0	0	0	0	0.055793126	0	0.025929581	0	0.014685255	0	0	0.032439579	0.20771211	0	0.038642031	0.017524665	0	0	0	0	0	0	0	0	0	0	0	0	0	0	0	0	0	0	0	0	0
285	0	0	0.352106738	0.026140587	0.031990321	0	0	0	0	0.023959187	0.008110236	0	0.012715411	0.023117301	0	0	0.035457866	0.007641637	0.000743046	0.035383241	0	0.013495441	0.003502526	0.057448177	0	0.065781964	0	0.046038699	0	0.018490515	0.008686667	0	0	0	0	0	0	0.008019063	0.043961056	0.055502525	0.015222769	0	0	0	0	0	0	0	0.09847209
286	0	0	0.048860959	0.158058055	0.005825103	0	0	0	0	0	0	0	0	0	0	0	0	0.02708349	0.605675819	0	0	0	0	0	0	0	0	0	0	0	0	0	0.026097944	0	0	0.036248438	0	0	0	0.007447311	0.037133081	0	0	0	0.006171791	0	0	0	0.041398009
287	0	0.001648852	0	0	0	0	0.003498558	0	0	0	0	0	0.01018577	0	0	0	0	0.016516005	0	0	0	0	0	0	0	0	0	0.04699071	0	0	0.022743671	0	0	0.06442237	0	0.209415667	0	0	0.021669107	0	0.005124609	0	0	0	0.58811026	0	0.00967442	0	0
288	0.005191792	0	0.116793319	0.107580176	0	0	0	0	0.010802222	0	0	0	0.019335895	0	0	0	0	0	0.06983514	0	0	0.008760793	0	0	0	0	0	0.017996794	0	0	0.015212413	0.075844387	0.054504815	0.426810826	0	0.010375363	0	0	0	0	0.002887195	0.042763405	0	0	0	0	0.005849733	0.009455731	0
289	0	0	0.620427138	0	0.01780961	0	0	0	0	0	0.006541909	0	0.009642698	0	0	0	0	0	0.093301242	0	0	0	0	0.038375283	0.016940065	0	0	0.036430927	0	0.09146052	0	0	0	0	0	0.06725908	0	0	0	0.001811528	0	0	0	0	0	0	0	0	0
290	0	0	0.516464078	0	0.093880677	0	0	0	0	0.001151099	0	0	0	0	0	0	0	0	0	0	0	0.014356754	0	0.021029143	0	0	0	0.062806908	0.166704423	0	0	0.014065761	0	0	0.00331641	0	0	0.004811469	0	0.007241855	0.068641977	0	0	0	0	0	0.011443022	0.006775355	0
291	0	0	0.366349852	0	0.150949475	0	0	0	0.001241408	0	0	0	0	0	0	0	0	0	0	0	0	0	0	0.136716612	0.321407355	0	0	0	0	0	0	0	0.023335298	0	0	0	0	0	0	0	0	0	0	0	0	0	0	0	0
292	0	0.007898867	0.580851233	0.249259585	0	0	0	0	0.007062053	0	0	0	0	0	0	0	0	0	0	0	0	0	0	0.018018038	0.035109742	0	0	0.025368017	0	0	0	0	0.01427471	0	0	0.017704615	0	0	0	0	0.008477135	0	0	0	0.035976005	0	0	0	0
293	0.023401468	0.044378413	0.427497213	0.142079158	0.162307749	0	0	0	0	0	0	0	0	0	0	0	0.054613012	0	0	0	0	0	0	0.090329672	0	0	0	0	0.05494737	0.000445944	0	0	0	0	0	0	0	0	0	0	0	0	0	0	0	0	0	0	0
294	0.012612659	0	0.118982794	0.544768426	0	0	0	0.004097146	0	0	0	0	0	0.044740218	0	0	0	0.001515806	0.01730746	0.010918629	0	0	0	0	0.054051369	0	0	0.035733823	0	0.027754625	0	0	0.023695795	0	0	0.011208466	0	0	0	0.010381488	0.022519045	0	0	0.032569881	0.00957762	0	0	0.001885467	0.015679284
295	0.201616192	0.026310917	0.07477686	0.322039822	0	0	0	0	0	0.067389054	0	0	0	0	0	0	0	0	0.17913929	0.014763857	0	0	0	0.051599723	0.02438186	0	0.007023205	0	0	0	0.028856581	0	0.002102639	0	0	0	0	0	0	0	0	0	0	0	0	0	0	0	0
296	0.218200597	0.3999708	0	0.038646135	0.003566664	0	0.00076949	0	0	0	0.004199968	0	0	0	0.002186019	0	0	0	0.102207929	0	0	0	0	0	0	0	0	0.017258649	0.000599611	0	0.1181787	0.007013241	0.004402663	0.021013857	0.006515556	0	0	0	0.015963319	0.001312832	0.00300557	0.017336801	0	0	0.004910984	0	0.000440455	0.010074849	0
297	0.028822123	0.419677804	0.04304542	0.027515776	0	0.011376427	0	0	0	0.000681354	0.010782196	0	0	0.005663828	0.000202014	0	0	0	0.100093162	0	0	0	0	0	0.262434367	0	0	0	0	0	0	0	0.01043698	0	0	0.014195987	0.013667489	0.002995447	0	0	0	0	0	0	0.017996953	0	0	0	0.030412671
298	0.23090416	0.34217898	0.061550604	0.132935188	0.013256457	0	0	0	0	0	0	0	0	0	0	0	0	0	0	0	0.025332473	0	0	0	0	0	0	0.02894949	0	0	0	0	0	0	0.004069093	0	0	0.000316199	0.00474389	0.012435983	0.033405268	0.008381219	0	6.87E-05	0.092071096	0	0	0	0
299	0	0.011570778	0	0	0	0.000765411	0	0	1.77E-05	0	0	0.022921009	0.006010423	0	0	0	0	0	0.008577684	0	0	0	0	0	0.190543391	0.014430664	0	0	0	0.684144436	0	0	0	0	0	0	0	0	0	0	0	0	0	0	0.003260127	0	0	0	0.057758361
300	0	0	0.207481768	0	0	0	0	0	0	0	0	0	0.013963267	0	0	0	0	0.139750269	0	0	0	0	0	0	0	0.000951109	0.007276059	0	0	0	0	0.007412872	0.030855232	0.091414866	0.00980159	0.011116512	0	0	0.052869545	0.068460047	0.009201522	0	0.030166061	0	0.319279281	0	0	0	0
301	0.002736998	0.013991517	0.43146345	0.000681321	0.051638503	0	0	0	0	0.004344067	0	0	0	0.003068723	0	0.006866322	0.138435662	0.080843497	0	0	0	0	0	0.002126692	0	0.003545152	0	0	0.073112057	0.008173893	0.001916371	0	0.034757501	0.053359198	0.023174928	0	0	0	0.00538772	0.017389136	0.004146221	0	0.025779122	0	0	0.00685012	0	0.005220699	0.000991127
302	0.010869057	0	0.263387853	0.00326783	0	0	0	0.004924902	0	0	0	0	0	0.004755756	0	0	0.054374126	0	0	0	0	0	0	0	0	0	0	0	0	0	0	0	0	0	0.023640789	0	0	0	0.087928552	0.040014155	0.016732101	0.001511776	0	0	0.488593105	0	0	0	0
303	0	0.076446084	0.289134881	0.147587299	0.010887568	0	0	0.010736955	0	0.036265544	0	0	0	0.037509888	0.001863348	0	0.075706481	0	0.00545929	0	0	0.000399431	0	0.030174032	0	0	0	0	0	0	0.014258772	0	0	0	0.009380225	0	0	0.006789755	0.027009482	0.010173578	0	0	0	0	0	0	0.019698077	0.175833177	0.012174913
304	0	0	0.154375268	0	0	0	0	0	0	0	0	0	0	0.011097328	0	0.004324289	0.056485547	0	0	0	0	0	0	0	0	0	0	0	0	0	0.016588304	0.281425647	0	0.036373036	0.037137378	0.004539373	0	0	0.329481086	0.042356509	0	0	0	0	0	0	0.001355416	0.024460818	0
305	0.017177828	0.015033616	0.153722992	0.168142328	0.393060535	0	0	0.002982447	0	0.111939767	0	0	0	0	0	0	0.046482576	0	0	0	0	0	0	0	0	0	0	0	0.0116681	0	0	0	0	0	0	0	0	0	0.011923388	0	0.010632443	0	0	0.057233979	0	0	0	0	0
306	0	0	0.599083815	0	0	0	0.017112196	0	0.006319834	0.004786913	0.0023515	0	0.033705431	0	0	0	0	0	0.121314122	0.008233371	0	0	0	0	0.008638919	0.002704895	0.004927308	0	0	0	0	0	0.068342288	0.024674912	0	0	0	0	0	0	0	0.044393115	0.018784912	0	0.005848737	0	0.000843841	0	0.027933893
307	0.010312039	0.015073973	0.528142322	0.113067759	0	0	0	0	0.024981434	0.12272626	0	0	0.010871363	0	0	0	0	0	0.039757124	0	0	0	0	0	0.135067727	0	0	0	0	0	0	0	0	0	0	0	0	0	0	0	0	0	0	0	0	0	0	0	0
308	0	0.323326671	0.62007454	0	0	0	0	0	0	0	0	0	0.00494402	0	0	0	0	0.005724993	0.012346864	0.0156189	0	0	0	0	0	0	0	0	0	0	0	0	0	0	0	0	0.009928332	0	0	0	0	0	0	0	0	0	0	0	0.008035679
309	0.23324378	0.019585625	0.002629845	0.289948864	0	0	0	0	0	0	0	0	0	0.003796856	0	0.013182187	0	0.065091832	0	0	0	0	0.050523373	0	0	0	0.019033629	0.094132624	0	0	0.063818	0	0	0.008303975	0.018801906	0.052225867	0	0	0	0.002060231	0	0	0.033997502	0	0.008060804	0	0	0.021563101	0
310	0	0.28922225	0.610408067	0	0	0	0	0.006436823	0.010201081	0	0	0.000105408	0	0	0	0	0	0	0	0.01811832	0	0	0	0	0.00828066	0	0.011392703	0	0	0	0	0	0	0	0.005915152	0	0.007661923	0.020877525	0	0	0	0.011061932	0	0	0	0	0	0	0.000318155
311	0	0.026667327	0.204184409	0	0	0	0	0	0.00031818	0	0	0	0	0	0	0	0	0	0	0	0	0	0	0	0	0	0	0	0	0	0	0.023153069	0	0.029749646	0	0	0	0	0	0	0	0	0	0	0.715927369	0	0	0	0
312	0	0	0.258282765	0	0	0	0	0	0	0	0	0	0.003592483	0	0	0	0	0	0.13328866	0	0	0	0	0.030790866	0	0	0	0	0	0	0.004459575	0	0	0	0	0	0	0	0	0	0	0.002211742	0	0	0.560819193	0	0	0.006554714	0
313	0	0	0.712057975	0	0	0.004006554	0	0.002401503	0.005173058	0	0	0	0	0	0.01291913	0	0.01587716	0	0.059232901	0	0.003103797	0	0	0.068349811	0	0	0	0	0	0	0.038273325	0	0	0	0	0	0	0.064306907	0	0	0	0	0.00512891	0	0	0	0	0	0.00916897
314	0	0	0.175686373	0	0	0	0	0	0	0	0	0	0	0	0	0	0	0	0	0	0	0	0	0	0.465855952	0.005888537	0.052353693	0	0	0.214198818	0	0	0.028224409	0	0	0	0	0	0	0	0.001921395	0	0	0.000724471	0.055146353	0	0	0	0
315	0.003134422	0	0	0.008181038	0	0	0.001473655	0.0137427	0	0	0	0	0	0	0.003741068	0	0.001750507	0	0	0	0	0.047470454	0.021820711	0	0.067843538	0	0	0	0	0	0.011967351	0.003553928	0.003262287	0.012450206	0.069584127	0.442321488	0	0	0	0	0.029012671	0	0.000265823	0	0.024105901	0	0	0.234318127	0
316	0	0.065035602	0.354622844	0.12992496	0	0.011534376	0	0	0	0	0	0	0	0	0	0	0.012473367	0	0	0	0	0	0	0.126008897	0.123461901	0	0	0	0.033218464	0	0	0	0.077135642	0	0	0	0	0	0	0	0	0	0	0	0	0	0	0.066583949	0
317	0	0.101241694	0.586687992	0.076070634	0.164803408	0	0	0	0	0	0.002315299	0	0	0	0	0	0	0.024007512	0	0	0.006883326	0	0	0	0	0	0	0.012927796	0	0	0	0	0.011351421	0.007520141	0	0	0	0	0	0.000786208	0	0	0.000124847	0	0	0	0	0	0.005279722
318	0	0.338027328	0.059036476	0.064954592	0.484998795	0	0	0	0	0.018120131	0	0	0	0	0	0	0	0	0.015007035	0	0	0	0	0	0	0	0	0	0	0	0	0	0.019855643	0	0	0	0	0	0	0	0	0	0	0	0	0	0	0	0
319	0.003736063	0	0.058230155	0.00129145	0	0	0	0	0	0	0.001674605	0	0.012476099	0.000341094	0.003657712	0	0	0.020186731	0.003312598	0	0	0	0	0	0	0	0	0	0	0	1.32E-06	0.183722758	0	0.320218793	0.064832412	0	0	0	0.217545763	0.034593016	0	0.00263969	0	0	0.048129009	0.019124474	0.004286257	0	0
320	0	0	0.459663291	0.063845736	0	0	0	0	0.078082896	0	0	0	0	0	0	0	0	0.060636982	0	0	0	0.005075079	0.026274167	0.007570833	0	0	0.00569236	0	0	0	0	0.033722664	0	0	0	0	0	0.02255091	0	0.022543782	0.030272658	0.016143123	0	0	0.160477513	0	0.007448005	0	0
321	0.00653669	0	0.516603541	0.062422964	0	0	0	0	0.022240162	0	0	0	0	0	0	0	0.009638992	0.196488439	0	0	0	0	0	0	0	0	0	0.022349671	0	0	0.020239778	0	0.051606158	0.023521715	0	0	0	0.011531129	0	0	0.047509856	0.004607725	0	0	0	0	0	0	0
322	0	0	0.421332311	0	0.003525568	0	0	0	0.001375797	0	0	0	0	0	0	0	0.430713298	0.037559842	0	0	0	0	0	0	0	0	0	0.094104321	0	0	0	0	0	0	0	0	0	0	0	0	0.011388862	0	0	0	0	0	0	0	0
323	4.67E-05	0.288774504	0.184983364	0.1378801	0	0	0.007307205	0	0.014954175	0	0	0	0.059689429	0	0	0	0	0.202972064	0	0	0	0	0	0	0	0	0	0	0	0	0	0	0.059203603	0	0	0	0	0	0	0.00167292	0.031069934	0	0	0	0.009837515	0	0.001608525	0	0
324	0	0	0	0	0	0.003248141	0.545781212	0.002615628	0	0	0	0.016494792	0	0	0	0	0	0	0	0	0	0	0	0	0	0	0	0	0	0	0	0	0	0.050044216	0	0	0.000977527	0	0	0	0.006255635	0	0	0	0	0.360170917	0.014411932	0	0
325	0	0	0	0	0	0	0.736809592	0	0	0	0	0	0	0	0	0	0	0	0	0	0	0	0	0	0.001709533	0.0064395	0	0.038809866	0	0	0	0.0124358	0	0.00353731	0.0108039	0	0	0.006111264	0.154034671	0	0	0	0	0	0	0	0.012196444	0.017112119	0
326	0	0	0	0	0	0	0.805517144	0	0.016049386	0	0	0	0	0	0	0	0	0	0.102075074	0	0	0	0	0	0	0	0.002048041	0	0.001141906	0	0	0	0	0	0.011535173	0	0	0	0	0	0	0.021472629	0.034880491	0	0.003502496	0.001777659	0	0	0
327	0	0.005894441	0	0	0	0	0.687277137	0.001171573	0	0	0	0	0.029473232	0	0	0.003805467	0	0.052028312	0.124338404	0.001917418	0.003643888	0	0	0	0.008934435	0.012799613	0	0	0	0	0.018897248	0	0	0	0	0	0	0	0	0	0	0	0.037382887	0	0	0	0.012435945	0	0
328	0.001350748	0	0	0	0	0	0.897236723	0	0	0	0	0	0	0	0	0	0	0	0	0	0	0	0.005714998	0	0	0.01204048	0	0	0	0	0.023500176	0.059846903	0	0	0.000309971	0	0	0	0	0	0	0	0	0	0	0	0	0	0
329	0	0	0	0	0	0	0.705591349	0	0	0	0	0.010273408	0.017457156	0	0	0	0	0	0.092353899	0	0.008267766	0	0	0	0	0	0	0	0	0	0	0	0	0	0	0	0.000939483	0	0	0	0.0157778	0	0.006569187	0.023457975	0.038513101	0.080798876	0	0	0
330	0	0.225687388	0.005803765	0.045351094	0	0	0.5121979	0	0.002072194	0	0	0	0.032523405	0	0	0	0	0.03704482	0.024297769	0	0.004608171	0	0.008663606	0	0	0	0	0	0	0.000420825	0.003339812	0	0.020124913	0	0	0.03283258	0	0	0	0	0.025677727	0	0	0	0.017392396	0	0	0	0.001961636
331	0	0.493934075	0	0	0.008352949	0	0.276402087	0	0	0	0.004710388	0	0.009163132	0	0	0	0	0.018045588	0.019221545	0.012971419	0	0	0.008216875	0	0	0	0	0.005166272	0	0.009322029	0	0	0	0	0	0.018234047	0	0	0.00140167	0	0.001515786	0	0	0	0.108502744	0	0	0	0.004839393
332	0	0.000434142	0	0.001159741	0.061823735	0.054274675	0.041768269	0	0	0	0.002379618	0	0	0	0.020954001	0	0	0.153083485	0.045612863	0	0.054401847	0	0	0.02160536	0	0	0.012141218	0.000639744	0	0	0	0.037326059	0	0	0.003465644	0	0	0.025864965	0	0	0.334124036	0	0	0	0.064255337	0	0	0	0.049645729
333	0	0.263123946	0	0.152521719	0	0	0.468640304	0	0	0	0	0	0	0	0	0	0	0.010875176	0.062939791	0	0	0.015697667	0	0	0	0	0	0.01220601	0	0	0	0	0	0	0	0.001091986	0	0	0	0	0.0129034	0	0	0	0	0	0	0	0
334	0	0	0	0	0	0	0.229450596	0	0	0.00642523	0	0	0	0	0	0	0	0	0	0	0	0	0	0	0	0	0	0	0	0	0	0	0	0	0	0	0	0.004298759	0	0.023307423	0.736517991	0	0	0	0	0	0	0	0
335	0	0.332414041	0	0.118225252	0	0	0.059415861	0	0	0	0	0	0	0	0	0	0	0	0	0	0	0	0	0	0	0	0	0	0	0	0	0	0	0	0	0	0	0	0	0	0.441524647	0	0	0.0484202	0	0	0	0	0
336	7.98E-05	0.32047404	0	0.112029288	0	0	0.180444793	0	0	0	0	0	0	0	0	0	0	0.272044335	0	0	0	0	0	0	0	0	0	0	0	0	0	0	0	0	0	0	0	0	0	0	0.114927744	0	0	0	0	0	0	0	0
337	0	0.427489924	0	0.041133508	0	0.447016206	0.07005233	0	0	0	0	0	0	0	0	0	0.004205375	0.00071713	0	0.008413791	0	0	0	0	0.000285215	0	0	0.000686521	0	0	0	0	0	0	0	0	0	0	0	0	0	0	0	0	0	0	0	0	0
338	0	0.375088803	0	0.117573	0.360629861	0.087164626	0.016663439	0	0	0	0	0	0	0	0	0	0	0	0.002750783	0	0	0	0	0	0	0	0	0	0	0	0	0	0	0	0	0.010241504	0	0	0	0	0.029887982	0	0	0	0	0	0	0	0
339	0	0.213126294	0	0.0663155	0.507293148	0	0	0	0	0.002102256	0	0	0	0	0	0	0	0	0.033412445	0	0	0.131982358	0	0	0	0	0	0	0	0	0	0	0	0.012132888	0	0	0	0	0	0.03363511	0	0	0	0	0	0	0	0	0
340	0.001454013	0.405837074	0	0.010902527	0.440929014	0.027258177	0	0.013477526	0	0	0	0	0	0	0	0	0	0.01454796	0.050935576	0	0	0	0	0	0	0	0	0.01071189	0	0	0	0	0	0	0.00289459	0	0	0	0	0.00283676	0	0	0	0	0	0	0	0	0.018214892
341	0	0	0.075672738	0.148088867	0.024480201	0	0	0	0.00238854	0.021212684	0	0	0	0.101321354	0	0	0	0.000159649	0	0	0	0.271481531	0	0	0	0	0	0.195326811	0	0	0	0	0	0	0	0	0	0	0	0.094731924	0.015693824	0	0	0	0.012499268	0	0	0.036942609	0
342	0	0.176338451	0	0	0.4154933	0	0.005476757	0.00130449	0.005157924	0	0	0	0	0	0	0	0	0.01046565	0.04010351	0.006500765	0.009721125	0	0	0	0	0.014334961	0.002346529	0.011811741	0	0.000183349	0.0380914	0.027939477	0	0.001976434	0.035139409	0.003657283	0	0	0.063259481	0	0.059555557	0.002509209	0	0	0.010752145	0	0.011677272	0	0
343	2.53E-05	0	0	0	0	0	0	0	0	0	0.009677361	0	0.013542915	0	0	0	0	0	0	0	0.967403341	0	0	0	0	0	0	0	0	0	0	0	0	0	0	8.91E-06	0	0	0	0	0.009342132	0	0	0	0	0	0	0	0
344	0.087125492	0	0.024735324	0.263846763	0	0	0	0	0	0.025500484	0	0	0	0.022414595	0	0	0	0	0.006964123	0	0	0.289126281	0	0	0	0	0	0.008401495	0	0.122038868	0	0	0	0.09575545	0.005710092	0	0	0	0	0.022813578	0	0	0	0.020045179	0	0	0.005522276	0	0
345	0.092111671	0	0.004983103	0.232754232	0.000181562	0	0	0	0	0.019908131	0.029795225	0	0	0.005333602	0.043007382	0	0.00824277	0	0	0	0	0.369051494	0.021999218	0	0.05966887	0	0	0.00596308	0.000177953	0	0.024150854	0	0	0	0	0	0	0	0	0.008882553	0	0	0	0	0	0	0	0.02356319	0.047401238
346	0.204097429	0.074883206	0	0.150663669	0	0	0	0.009000826	0	0.101352471	0.009159896	0	0	0	0	0.016224448	0	0	0	0	0	0.37877155	0	0.003634162	0	0	0	0	0	0.01447998	0.007383714	0	0	0	0	0	0.028175896	0	0	0	0	0	0	0	0.002172753	0	0	0	0
347	0	0.357801628	0	0	0.076859173	0	0	0.032072486	0	0	0	0.136032299	0	0	0	0.00120516	0	0	0	0	0.366312459	0	0	0.002192683	0	0	0.002134021	0	0	0	0	0	0	0	0	0	0.024838027	0	0	0	0	0	0.000552065	0	0	0	0	0	0
348	0.243113565	0.045108024	0	0.188793243	0	0	0.006213274	0	0	0.060811996	0	0.001834728	0	0	0.004352449	0.014439993	0	0	0	0	0.005082505	0.227050159	0.003004454	0.00075442	0	0	0	0	0	0.008047537	0.019816072	0.037625832	0	0.000674907	0	0	0.025220611	0.009338636	0	0.010612699	0	0	0.018237514	0.012341838	0	0.044040489	0.013485054	0	0
349	0.097995736	0	0.039093398	0.212475201	0	0	0	0	0	0.482484866	0	0	0	0	0	0	0.021181848	0	0.09385398	0	0	0	0	0.012584921	0	0	0	0	0	0	0.023226307	0	0	0.017103744	0	0	0	0	0	0	0	0	0	0	0	0	0	0	0
350	0	0.059069365	0	0.273102676	0.042535284	0.283136393	0.19496095	0	0	0.013800381	0	0	0	0	0	0	0	0	0.035425179	0.002770016	0.037334483	0.005260856	0	0	0	0	0	0	0	0	0	0	0	0	0	0	0	0	0.004734478	0	0.003297059	0.010001423	0	0	0.004657637	0	0	0	0.019041991
351	0.057797303	0.07939434	0	0.025935372	0.011484876	0	0	0	0.000529429	0	0.003903945	0.052847063	0	0	0.013792929	0	0.000890554	0.000298241	0.041664732	0.01877257	0	0.189563819	0.008886569	0	0.026914522	0.004774459	0	0	0	0.000989895	0	0.016720762	0.000928837	0	0	0	0.005216078	0	0	0.098436778	0	0	0.000465687	0	0.035958598	0.254806711	0	0	0.04902593
352	0.206261197	0.12843978	0	0.165581242	0	0	0	0	0	0.054804733	0	0	0	0	0.015511619	0	0	0.005164361	0.004560767	0	0	0.184897808	0	0	0	0	0	0	0	0.000356161	0.170247766	0	0.003421945	0	0.023314957	0	0	0.006517133	0	0.015798118	0	0	0	0	0	0.015122414	0	0	0
353	0.184957804	0.321415506	0	0	0	0	0	0	0	0	0	0	0	0	0	0	0	0	0.294634499	0	0	0.009164708	0	0	0	0	0	0.188010551	0	0	0	0	0	0	0	0	0	0	0	0	0	0	0	0	0	0	0	0.001816932	0
354	0.13966183	0.322470318	0	0.065809107	0	0	0	0	0.016748156	0	0	0	0	0	0	0	0	0	0	0	0	0	0	0	0	0.017526799	0	0.084046164	0	0	0.041184323	0.016578909	0	0.011206184	0.03332601	0	0	0	0.050221462	0	0.128061776	0	0	0	0	0	0.048619044	0	0
355	0.162227052	0.268257857	0	0.238288187	0	0	0	0.009325145	0	0.088877716	0.011831471	0	0	0.013247904	0.005293944	0	0.011076473	0.000351298	0	0	0	0.036058277	0	0	0	0.016606424	0	0.037491882	0	0	0	0.014145419	0	0.00519043	0.006457466	0	0	0	0	0	0.002299258	0	0	0	0	0	0.008648747	0.014427998	0.02560058
356	0.147126864	0.377583881	0.005986124	0.200938585	0.054649378	0	0	0	0	0.011498494	0.003534956	0	0	0	0	0	0	0	0	0	0.001291169	0	0	0	0	0.012733978	0	0	0	0	0.068765496	0.011275208	0	0	0.026185771	0	0	0	0.053190424	0	0.006749407	0	0	0	0	0	0	0	0
357	0.207898047	0.483234661	0	0.048424636	0.002632928	0.001069504	0	0.03447502	0	0.016791494	0.004331004	0.002793155	0	0.007845534	0.006498807	0	0.003333109	0.014789141	0.024233408	0	0	0.072561294	0	0	0	0	0	0	0.005840245	0	0	0	0.033624541	0	0	0	0.002594328	0	0	0	0	0	0.000884219	0	0	0	0	0.00204072	0.024104205
358	0.18623166	0.273616343	0	0.133829504	0	0	0	0.01509995	0	0.109415384	0	0	0	0	0.00219847	0	0	0	0.033325411	0	0	0.121332171	0.000680216	0.000901463	0	0.00044229	0	0	0.013263511	0	0.019255853	0	0.004162197	0.016249903	0	0	0.014232623	0	0	0.022317087	0.015593139	0	0.001000715	0	0	0	0	0	0.016852112
359	0.264529731	0.469007075	0	0.11203575	0	0	0	0.027169702	0	0	0.000272444	0	0.002430366	0	0	0.002548689	0	0	0.053680372	0	0	0.037639862	0.003702486	0	0	0	0	0	0.00331125	0	0	0	0.000296526	0	0	0	0.010387888	0	0	0	0	0	0.007188309	0	0	0	0	0	0.005799551
360	0.000217758	0	0	0	0	0.002790504	0	0	0	0	0	0	0	0.015074356	0	0	0	0	0.889490933	0	0	0.009019801	0.028790772	0	0	0	0	0.026580428	0	0	0.003687197	0.002718272	0	0	0.004178023	0	0	0	0	0	0.001924866	0	0	0	0	0	0	0.015305764	0
361	0.200462513	0.380152749	0	0.341355939	0	0	0	0	0	0.014520331	0	0	0	0	0	0	0	0	0	0	0	0	0	0	0	0	0	0	0	0	0.022067213	0	0	0.012771593	0	0	0	0	0.022533361	0.006136302	0	0	0	0	0	0	0	0	0
362	0	0.37096054	0	0	0	0	0	0.009913498	0	0.016757361	0.010449384	0	0	0.159536317	0	0	0	0	0.010922022	0	0	0.030982632	0	0.069766057	0.001750123	0	0	0.044312949	0.035015204	0	0	0	0	0	0	0	0	0.018906872	0	0.156203509	0	0	0	0	0	0	0	0	0.064523533
363	0.121775625	0.026583944	0	0.064589592	0	0.001512015	0.006274891	0.023414652	0	0.039055073	0	0.035078456	0	0	0	0	0.00475685	0	0	0	0	0.009208425	0	0	0.002105073	0	0	0.374806668	0	0	0.097836394	0.013339121	0.042490932	0	0	0	0.033421186	0	0	0	0.066554819	0.007471205	0.016146804	0.00084146	0	0	0	0.012736813	0
364	0.038892	0.106811411	0	0.208736457	0.07491896	0.28978822	0.057157075	0.00671729	0	0	0.015007853	0.070610468	2.91E-05	0.002068058	0	0	0	0	0	0	0.001427163	0.021695964	0	0	0	0.031384048	0	0	0.00458469	0.020957806	0	0	0	0.009536532	0	0	0	0.004239613	0	0	0	0.005701604	0	0	0	0	0	0	0.014583741
365	0.28066818	0.281722542	0	0.189170772	0.000893648	0.004488863	0.004759628	0.015596045	0	0.000309358	7.63E-05	0.006348644	0	0.055626874	0.010214338	0	0.001589052	0	0	0	0	0.018805901	0	0	0.004382516	0	0.002606553	0.021814361	0.001748444	0	0.005716373	0	0	0	0.002871053	0	0.009340039	0	0	0.024372642	0.027987683	0	0	0	0	0	0.004751488	0.019630732	0.004507932
[truncated: 1 more columns]
